# Supplementary material for: catena-Poly[[diaqua­bis­[2-(3-oxo-1,3-di­hydro-2-benzofuran-1-yl)acetato-κO]cobalt(II)]-μ-1,2-bis­(pyridin-4-yl)ethane-κ2 N:N′]
Source: Acta Crystallogr Sect E Struct Rep Online. 2012 Oct 31;68(Pt 11):m1433. doi: 10.1107/S1600536812044339 (PMC3515166; doi:10.1107/S1600536812044339)
Supplement: Supplementary file 1 [file e-68-m1433-sup1.cif]

##############################################################################
#                                                                            #
# This CIF contains the data in a paper accepted for publication in          #
# Acta Crystallographica Section E. It conforms to the requirements of       #
# Notes for Authors for Acta Crystallographica Section E, and has been       #
# peer reviewed under the auspices of the IUCr Commission on Journals.       #
#                                                                            #
# Full details of the Crystallographic Information File format               #
# are given in the paper "The Crystallographic Information File (CIF):       #
# a New Standard Archive File for Crystallography" by S. R. Hall, F. H.      #
# Allen and I. D. Brown [Acta Cryst. (1991), A47, 655-685].                  #
#                                                                            #
# The current version of the core CIF dictionary is obtainable from          #
# ftp://ftp.iucr.org/pub/cif_core.dic.                                       #
#                                                                            #
# Software is freely available for graphical display of the structure(s)     #
# in this CIF. For information consult the CIF software page                 #
# http://www.iucr.org/resources/cif/software.                                #
#                                                                            #
# This file may be used for bona fide research purposes within the           #
# scientific community so long as proper attribution is given to the journal # 
# article from which it was obtained.                                        #
#                                                                            #
##############################################################################
data_global
_audit_creation_method     'form.cif (version 2.0)'
_journal_data_validation_number     ?
_journal_date_recd_electronic     2012-10-17
_journal_date_accepted     2012-10-25
_journal_name_full     'Acta Crystallographica, Section E'
_journal_year     2012
_journal_volume     68
_journal_issue     11
_journal_page_first     m1433
_journal_page_last     m1433
_journal_paper_category     QM
_journal_paper_doi     10.1107/S1600536812044339
_journal_coeditor_code     HG5263
_publ_contact_author_name     'Changyan Sun'
_publ_contact_author_address
;
School of Chemistry and Biological Engineering
University of Science and Technology Beijing
Beijing 100083
People's Republic of China
;
_publ_contact_author_email     cysun@ustb.edu.cn
_publ_contact_author_fax     86-010-62332126
_publ_contact_author_phone     86-010-62333871
_publ_section_title
;\
<i>catena</i>-Poly[[diaquabis[2-(3-oxo-1,3-dihydro-2-benzofuran-1-yl)acetato-\
\k<i>O</i>]cobalt(II)]-\m-1,2-bis(pyridin-4-yl)ethane-\k^2^<i>N</i>:\
<i>N</i>']
;
loop_
    _publ_author_name
    _publ_author_address
    'Changyan Sun'
;
School of Chemistry and Biological Engineering
University of Science and Technology Beijing
Beijing 100083
People's Republic of China
;
    'Yang Li'
;
School of Chemistry and Biological Engineering
University of Science and Technology Beijing
Beijing 100083
People's Republic of China
;
    'Wenjun Li'
;
School of Chemistry and Biological Engineering
University of Science and Technology Beijing
Beijing 100083
People's Republic of China
;
    'Bin Dong'
;
School of Chemistry and Biological Engineering
University of Science and Technology Beijing
Beijing 100083
People's Republic of China
;
data_I
_audit_creation_method     SHELXL-97
_chemical_name_systematic
;
<i>catena</i>-Poly[[diaquabis[2-(3-oxo-1,3-dihydro-2-benzofuran-1-yl)acetato-
\k<i>O</i>]cobalt(II)]-\m-1,2-bis(pyridin-4-yl)ethane-\k^2^<i>N</i>:<i>N</i>']
;
_chemical_name_common     ?
_chemical_formula_moiety     'C32 H30 Co N2 O10'
_chemical_formula_sum     'C32 H30 Co N2 O10'
_chemical_formula_iupac     '[Co (C10 H7 O4)2 (C12 H12 N2) (H2 O)2]'
_chemical_formula_weight     661.51
_chemical_melting_point     ?
_symmetry_cell_setting     triclinic
_symmetry_space_group_name_H-M     'P -1'
_symmetry_space_group_name_Hall     '-P 1'
loop_
    _symmetry_equiv_pos_as_xyz
    'x, y, z'
    '-x, -y, -z'
_cell_length_a     5.4599(12)
_cell_length_b     10.374(2)
_cell_length_c     13.617(3)
_cell_angle_alpha     93.912(4)
_cell_angle_beta     99.409(4)
_cell_angle_gamma     97.651(4)
_cell_volume     750.9(3)
_cell_formula_units_Z     1
_cell_measurement_reflns_used     1338
_cell_measurement_theta_min     1.52
_cell_measurement_theta_max     26.42
_cell_measurement_temperature     293(2)
_exptl_crystal_description     block
_exptl_crystal_colour     red
_exptl_crystal_size_max     0.20
_exptl_crystal_size_mid     0.18
_exptl_crystal_size_min     0.10
_exptl_crystal_density_diffrn     1.463
_exptl_crystal_density_meas     ?
_exptl_crystal_density_method     'not measured'
_exptl_crystal_F_000     343
_exptl_absorpt_coefficient_mu     0.634
_exptl_absorpt_correction_type     multi-scan
_exptl_absorpt_process_details     '(SADABS; Bruker, 1997)'
_exptl_absorpt_correction_T_min     0.748570
_exptl_absorpt_correction_T_max     1.000000
_exptl_special_details
;
;
_diffrn_ambient_temperature     293(2)
_diffrn_radiation_type     MoK\a
_diffrn_radiation_wavelength     0.71073
_diffrn_radiation_source     'fine-focus sealed tube'
_diffrn_radiation_monochromator     graphite
_diffrn_measurement_device_type     'Bruker SMART CCD area-detector'
_diffrn_measurement_method     'phi and omega scans'
_diffrn_detector_area_resol_mean     ?
_diffrn_reflns_number     4258
_diffrn_reflns_av_R_equivalents     0.0259
_diffrn_reflns_av_sigmaI/netI     0.0691
_diffrn_reflns_theta_min     1.52
_diffrn_reflns_theta_max     26.42
_diffrn_reflns_theta_full     26.42
_diffrn_measured_fraction_theta_max     0.981
_diffrn_measured_fraction_theta_full     0.981
_diffrn_reflns_limit_h_min     -4
_diffrn_reflns_limit_h_max     6
_diffrn_reflns_limit_k_min     -12
_diffrn_reflns_limit_k_max     12
_diffrn_reflns_limit_l_min     -16
_diffrn_reflns_limit_l_max     17
_diffrn_standards_number     .
_diffrn_standards_interval_count     .
_diffrn_standards_interval_time     ?
_diffrn_standards_decay_%     .
_refine_special_details
;
Refinement of <i>F</i>^2^ against ALL reflections. The weighted <i>R</i>-factor
<i>wR</i> and goodness of fit <i>S</i> are based on <i>F</i>^2^, conventional
<i>R</i>-factors <i>R</i> are based on <i>F</i>, with <i>F</i> set to zero for
negative <i>F</i>^2^. The threshold expression of <i>F</i>^2^ >
\s(<i>F</i>^2^) is used only for calculating <i>R</i>-factors(gt) <i>etc</i>.
and is not relevant to the choice of reflections for refinement.
<i>R</i>-factors based on <i>F</i>^2^ are statistically about twice as large
as those based on <i>F</i>, and <i>R</i>- factors based on ALL data will be
even larger.
;
_reflns_number_total     3027
_reflns_number_gt     2306
_reflns_threshold_expression     I>2sigma(I)
_refine_ls_structure_factor_coef     Fsqd
_refine_ls_matrix_type     full
_refine_ls_R_factor_all     0.0850
_refine_ls_R_factor_gt     0.0549
_refine_ls_wR_factor_gt     0.1169
_refine_ls_wR_factor_ref     0.1329
_refine_ls_goodness_of_fit_ref     1.050
_refine_ls_restrained_S_all     1.050
_refine_ls_number_reflns     3027
_refine_ls_number_parameters     213
_refine_ls_number_restraints     0
_refine_ls_hydrogen_treatment     mixed
_refine_ls_weighting_scheme     calc
_refine_ls_weighting_details
         'calc w=1/[\s^2^(Fo^2^)+(0.0510P)^2^+0.6286P] where P=(Fo^2^+2Fc^2^)/3'
_atom_sites_solution_hydrogens     geom
_atom_sites_solution_primary     direct
_atom_sites_solution_secondary     difmap
_refine_ls_shift/su_max     0.000
_refine_ls_shift/su_mean     0.000
_refine_diff_density_max     0.726
_refine_diff_density_min     -0.607
_refine_ls_extinction_method     none
_refine_ls_extinction_coef     ?
loop_
    _atom_type_symbol
    _atom_type_description
    _atom_type_scat_dispersion_real
    _atom_type_scat_dispersion_imag
    _atom_type_scat_source
    'C' 'C' 0.0033 0.0016
                         'International Tables Vol C Tables 4.2.6.8 and 6.1.1.4'
    'H' 'H' 0.0000 0.0000
                         'International Tables Vol C Tables 4.2.6.8 and 6.1.1.4'
    'N' 'N' 0.0061 0.0033
                         'International Tables Vol C Tables 4.2.6.8 and 6.1.1.4'
    'O' 'O' 0.0106 0.0060
                         'International Tables Vol C Tables 4.2.6.8 and 6.1.1.4'
    'Co' 'Co' 0.3494 0.9721
                         'International Tables Vol C Tables 4.2.6.8 and 6.1.1.4'
_computing_data_collection     'SMART (Bruker, 1997)'
_computing_cell_refinement     'SAINT (Bruker, 1997)'
_computing_data_reduction     'SAINT (Bruker, 1997)'
_computing_structure_solution     'SHELXS97 (Sheldrick, 2008)'
_computing_structure_refinement     'SHELXL97 (Sheldrick, 2008)'
_computing_molecular_graphics     'SHELXTL (Sheldrick, 2008)'
_computing_publication_material     'SHELXTL (Sheldrick, 2008)'
loop_
    _atom_site_type_symbol
    _atom_site_label
    _atom_site_fract_x
    _atom_site_fract_y
    _atom_site_fract_z
    _atom_site_U_iso_or_equiv
    _atom_site_adp_type
    _atom_site_calc_flag
    _atom_site_refinement_flags
    _atom_site_occupancy
    _atom_site_symmetry_multiplicity
    _atom_site_disorder_assembly
    _atom_site_disorder_group
    Co Co1 0.5000 0.5000 0.5000 0.0231(2) Uani d S 1 2 . .
    N N1 0.5225(5) 0.4729(3) 0.34064(18) 0.0312(7) Uani d . 1 1 . .
    O O1 0.6967(4) 0.3420(2) 0.52914(16) 0.0326(6) Uani d . 1 1 . .
    O O2 0.3880(5) 0.1819(3) 0.5357(3) 0.0613(9) Uani d . 1 1 . .
    O O3 0.7376(7) 0.1884(4) 0.7644(2) 0.0817(12) Uani d . 1 1 . .
    O O4 0.9063(9) 0.2427(5) 0.9246(3) 0.1123(17) Uani d . 1 1 . .
    C C1 0.6125(7) 0.2293(4) 0.5499(3) 0.0358(9) Uani d . 1 1 . .
    C C2 0.8056(8) 0.1465(4) 0.5951(3) 0.0498(11) Uani d . 1 1 . .
    H H2A 0.8187 0.0778 0.5451 0.060 Uiso calc R 1 1 . .
    H H2B 0.9680 0.2009 0.6124 0.060 Uiso calc R 1 1 . .
    C C3 0.7443(8) 0.0860(5) 0.6858(3) 0.0566(12) Uani d . 1 1 . .
    H H3 0.5815 0.0296 0.6696 0.068 Uiso calc R 1 1 . .
    C C4 0.9426(8) 0.0100(5) 0.7330(3) 0.0523(11) Uani d . 1 1 . .
    C C5 1.0204(9) 0.0604(5) 0.8312(3) 0.0574(12) Uani d . 1 1 . .
    C C6 1.1928(11) 0.0029(6) 0.8936(4) 0.0823(17) Uani d . 1 1 . .
    H H6 1.2403 0.0335 0.9607 0.099 Uiso calc R 1 1 . .
    C C7 1.2914(11) -0.0991(6) 0.8550(4) 0.0839(18) Uani d . 1 1 . .
    H H7 1.4078 -0.1382 0.8961 0.101 Uiso calc R 1 1 . .
    C C8 1.2209(10) -0.1446(5) 0.7563(4) 0.0710(15) Uani d . 1 1 . .
    H H8 1.2932 -0.2131 0.7311 0.085 Uiso calc R 1 1 . .
    C C9 1.0467(9) -0.0916(5) 0.6938(4) 0.0640(13) Uani d . 1 1 . .
    H H9 0.9998 -0.1231 0.6268 0.077 Uiso calc R 1 1 . .
    C C10 0.8928(11) 0.1723(6) 0.8499(4) 0.0753(16) Uani d . 1 1 . .
    C C11 0.7230(7) 0.5193(4) 0.3025(3) 0.0454(10) Uani d . 1 1 . .
    H H11 0.8650 0.5601 0.3464 0.054 Uiso calc R 1 1 . .
    C C12 0.7320(8) 0.5102(5) 0.2011(3) 0.0532(11) Uani d . 1 1 . .
    H H12 0.8763 0.5454 0.1787 0.064 Uiso calc R 1 1 . .
    C C13 0.5273(8) 0.4491(4) 0.1340(2) 0.0453(10) Uani d . 1 1 . .
    C C14 0.3274(8) 0.3949(5) 0.1727(3) 0.0607(13) Uani d . 1 1 . .
    H H14 0.1884 0.3480 0.1305 0.073 Uiso calc R 1 1 . .
    C C15 0.3302(8) 0.4094(5) 0.2746(3) 0.0542(12) Uani d . 1 1 . .
    H H15 0.1892 0.3725 0.2984 0.065 Uiso calc R 1 1 . .
    C C16 0.5295(10) 0.4387(5) 0.0226(3) 0.0609(13) Uani d . 1 1 . .
    H H16A 0.6935 0.4220 0.0109 0.073 Uiso calc R 1 1 . .
    H H16B 0.4068 0.3655 -0.0098 0.073 Uiso calc R 1 1 . .
    O O5 0.1581(5) 0.3715(3) 0.47022(17) 0.0317(6) Uani d . 1 1 . .
    H H5A 0.026(8) 0.368(4) 0.482(3) 0.049(13) Uiso d . 1 1 . .
    H H5B 0.216(8) 0.299(5) 0.491(3) 0.057(14) Uiso d . 1 1 . .
loop_
    _atom_site_aniso_label
    _atom_site_aniso_U_11
    _atom_site_aniso_U_22
    _atom_site_aniso_U_33
    _atom_site_aniso_U_12
    _atom_site_aniso_U_13
    _atom_site_aniso_U_23
    Co1 0.0194(3) 0.0328(4) 0.0189(3) 0.0042(3) 0.0066(2) 0.0067(3)
    N1 0.0312(15) 0.045(2) 0.0198(13) 0.0076(13) 0.0064(11) 0.0088(13)
    O1 0.0244(12) 0.0404(17) 0.0372(13) 0.0099(11) 0.0096(10) 0.0136(11)
    O2 0.0341(16) 0.046(2) 0.108(3) 0.0054(13) 0.0149(16) 0.0305(18)
    O3 0.104(3) 0.095(3) 0.064(2) 0.061(2) 0.026(2) 0.017(2)
    O4 0.165(4) 0.123(4) 0.063(2) 0.060(3) 0.036(3) -0.007(2)
    C1 0.033(2) 0.042(2) 0.0386(19) 0.0136(17) 0.0135(15) 0.0137(17)
    C2 0.049(2) 0.052(3) 0.057(2) 0.021(2) 0.0152(19) 0.024(2)
    C3 0.051(3) 0.056(3) 0.066(3) 0.008(2) 0.010(2) 0.026(2)
    C4 0.056(3) 0.050(3) 0.051(2) 0.012(2) 0.002(2) 0.017(2)
    C5 0.063(3) 0.060(3) 0.050(2) 0.012(2) 0.007(2) 0.015(2)
    C6 0.100(4) 0.089(5) 0.052(3) 0.021(4) -0.016(3) 0.019(3)
    C7 0.092(4) 0.073(4) 0.083(4) 0.033(3) -0.022(3) 0.025(3)
    C8 0.073(3) 0.050(3) 0.088(4) 0.022(3) -0.006(3) 0.015(3)
    C9 0.082(3) 0.045(3) 0.062(3) 0.022(3) -0.009(2) 0.003(2)
    C10 0.098(4) 0.083(4) 0.056(3) 0.036(3) 0.023(3) 0.016(3)
    C11 0.047(2) 0.059(3) 0.0278(18) -0.0039(19) 0.0091(16) 0.0049(18)
    C12 0.061(3) 0.067(3) 0.035(2) 0.001(2) 0.023(2) 0.010(2)
    C13 0.069(3) 0.052(3) 0.0201(17) 0.019(2) 0.0123(18) 0.0091(17)
    C14 0.053(3) 0.097(4) 0.0250(19) 0.000(2) -0.0016(18) -0.007(2)
    C15 0.043(2) 0.088(4) 0.0270(18) -0.009(2) 0.0090(17) 0.002(2)
    C16 0.095(4) 0.071(4) 0.0237(19) 0.033(3) 0.014(2) 0.0065(19)
    O5 0.0219(13) 0.0407(17) 0.0342(13) 0.0022(11) 0.0096(10) 0.0082(11)
_geom_special_details
;
All e.s.d.'s (except the e.s.d. in the dihedral angle between two l.s. planes)
are estimated using the full covariance matrix. The cell e.s.d.'s are taken
into account individually in the estimation of e.s.d.'s in distances, angles
and torsion angles; correlations between e.s.d.'s in cell parameters are only
used when they are defined by crystal symmetry. An approximate (isotropic)
treatment of cell e.s.d.'s is used for estimating e.s.d.'s involving l.s.
planes.
;
loop_
    _geom_bond_atom_site_label_1
    _geom_bond_atom_site_label_2
    _geom_bond_site_symmetry_2
    _geom_bond_distance
    _geom_bond_publ_flag
    Co1 O1 . 2.101(2) ?
    Co1 O1 2_666 2.101(2) ?
    Co1 O5 2_666 2.108(3) ?
    Co1 O5 . 2.108(3) ?
    Co1 N1 2_666 2.195(2) ?
    Co1 N1 . 2.195(2) ?
    N1 C15 . 1.331(5) ?
    N1 C11 . 1.334(5) ?
    O1 C1 . 1.266(4) ?
    O2 C1 . 1.238(4) ?
    O3 C10 . 1.357(6) ?
    O3 C3 . 1.464(6) ?
    O4 C10 . 1.197(6) ?
    C1 C2 . 1.526(5) ?
    C2 C3 . 1.488(5) ?
    C2 H2A . 0.9700 ?
    C2 H2B . 0.9700 ?
    C3 C4 . 1.509(6) ?
    C3 H3 . 0.9800 ?
    C4 C9 . 1.379(6) ?
    C4 C5 . 1.379(6) ?
    C5 C6 . 1.386(6) ?
    C5 C10 . 1.461(7) ?
    C6 C7 . 1.362(7) ?
    C6 H6 . 0.9300 ?
    C7 C8 . 1.369(7) ?
    C7 H7 . 0.9300 ?
    C8 C9 . 1.368(6) ?
    C8 H8 . 0.9300 ?
    C9 H9 . 0.9300 ?
    C11 C12 . 1.386(5) ?
    C11 H11 . 0.9300 ?
    C12 C13 . 1.373(6) ?
    C12 H12 . 0.9300 ?
    C13 C14 . 1.360(6) ?
    C13 C16 . 1.515(5) ?
    C14 C15 . 1.383(5) ?
    C14 H14 . 0.9300 ?
    C15 H15 . 0.9300 ?
    C16 C16 2_665 1.501(9) ?
    C16 H16A . 0.9700 ?
    C16 H16B . 0.9700 ?
    O5 H5A . 0.76(4) ?
    O5 H5B . 0.90(5) ?
loop_
    _geom_angle_atom_site_label_1
    _geom_angle_atom_site_label_2
    _geom_angle_atom_site_label_3
    _geom_angle_site_symmetry_1
    _geom_angle_site_symmetry_3
    _geom_angle
    _geom_angle_publ_flag
    O1 Co1 O1 . 2_666 180.0000(10)
                                 ?
    O1 Co1 O5 . 2_666 89.80(10) ?
    O1 Co1 O5 2_666 2_666 90.20(10) ?
    O1 Co1 O5 . . 90.20(10) ?
    O1 Co1 O5 2_666 . 89.80(10) ?
    O5 Co1 O5 2_666 . 180.00(14) ?
    O1 Co1 N1 . 2_666 89.22(9) ?
    O1 Co1 N1 2_666 2_666 90.78(9) ?
    O5 Co1 N1 2_666 2_666 88.53(10) ?
    O5 Co1 N1 . 2_666 91.47(10) ?
    O1 Co1 N1 . . 90.78(9) ?
    O1 Co1 N1 2_666 . 89.22(9) ?
    O5 Co1 N1 2_666 . 91.47(10) ?
    O5 Co1 N1 . . 88.53(10) ?
    N1 Co1 N1 2_666 . 180.0000(10)
                                 ?
    C15 N1 C11 . . 115.3(3) ?
    C15 N1 Co1 . . 121.1(2) ?
    C11 N1 Co1 . . 123.6(2) ?
    C1 O1 Co1 . . 128.2(2) ?
    C10 O3 C3 . . 110.7(4) ?
    O2 C1 O1 . . 125.1(3) ?
    O2 C1 C2 . . 118.2(4) ?
    O1 C1 C2 . . 116.7(3) ?
    C3 C2 C1 . . 113.8(3) ?
    C3 C2 H2A . . 108.8 ?
    C1 C2 H2A . . 108.8 ?
    C3 C2 H2B . . 108.8 ?
    C1 C2 H2B . . 108.8 ?
    H2A C2 H2B . . 107.7 ?
    O3 C3 C2 . . 109.7(4) ?
    O3 C3 C4 . . 103.6(3) ?
    C2 C3 C4 . . 113.4(4) ?
    O3 C3 H3 . . 110.0 ?
    C2 C3 H3 . . 110.0 ?
    C4 C3 H3 . . 110.0 ?
    C9 C4 C5 . . 120.9(4) ?
    C9 C4 C3 . . 131.1(4) ?
    C5 C4 C3 . . 108.0(4) ?
    C4 C5 C6 . . 119.9(5) ?
    C4 C5 C10 . . 109.0(4) ?
    C6 C5 C10 . . 131.1(5) ?
    C7 C6 C5 . . 118.9(5) ?
    C7 C6 H6 . . 120.5 ?
    C5 C6 H6 . . 120.5 ?
    C6 C7 C8 . . 120.6(4) ?
    C6 C7 H7 . . 119.7 ?
    C8 C7 H7 . . 119.7 ?
    C9 C8 C7 . . 121.6(5) ?
    C9 C8 H8 . . 119.2 ?
    C7 C8 H8 . . 119.2 ?
    C8 C9 C4 . . 118.0(4) ?
    C8 C9 H9 . . 121.0 ?
    C4 C9 H9 . . 121.0 ?
    O4 C10 O3 . . 121.3(5) ?
    O4 C10 C5 . . 130.3(5) ?
    O3 C10 C5 . . 108.4(4) ?
    N1 C11 C12 . . 123.8(4) ?
    N1 C11 H11 . . 118.1 ?
    C12 C11 H11 . . 118.1 ?
    C13 C12 C11 . . 119.8(4) ?
    C13 C12 H12 . . 120.1 ?
    C11 C12 H12 . . 120.1 ?
    C14 C13 C12 . . 116.7(3) ?
    C14 C13 C16 . . 122.0(4) ?
    C12 C13 C16 . . 121.3(4) ?
    C13 C14 C15 . . 120.3(4) ?
    C13 C14 H14 . . 119.9 ?
    C15 C14 H14 . . 119.9 ?
    N1 C15 C14 . . 124.0(4) ?
    N1 C15 H15 . . 118.0 ?
    C14 C15 H15 . . 118.0 ?
    C16 C16 C13 2_665 . 111.5(4) ?
    C16 C16 H16A 2_665 . 109.3 ?
    C13 C16 H16A . . 109.3 ?
    C16 C16 H16B 2_665 . 109.3 ?
    C13 C16 H16B . . 109.3 ?
    H16A C16 H16B . . 108.0 ?
    Co1 O5 H5A . . 138(3) ?
    Co1 O5 H5B . . 99(3) ?
    H5A O5 H5B . . 106(4) ?
loop_
    _geom_torsion_atom_site_label_1
    _geom_torsion_atom_site_label_2
    _geom_torsion_atom_site_label_3
    _geom_torsion_atom_site_label_4
    _geom_torsion_site_symmetry_1
    _geom_torsion_site_symmetry_2
    _geom_torsion_site_symmetry_3
    _geom_torsion_site_symmetry_4
    _geom_torsion
    _geom_torsion_publ_flag
    O1 Co1 N1 C15 . . . . 99.1(3) ?
    O1 Co1 N1 C15 2_666 . . . -80.9(3) ?
    O5 Co1 N1 C15 2_666 . . . -171.1(3) ?
    O5 Co1 N1 C15 . . . . 8.9(3) ?
    O1 Co1 N1 C11 . . . . -82.1(3) ?
    O1 Co1 N1 C11 2_666 . . . 97.9(3) ?
    O5 Co1 N1 C11 2_666 . . . 7.7(3) ?
    O5 Co1 N1 C11 . . . . -172.3(3) ?
    O5 Co1 O1 C1 2_666 . . . 161.1(3) ?
    O5 Co1 O1 C1 . . . . -18.9(3) ?
    N1 Co1 O1 C1 2_666 . . . 72.6(3) ?
    N1 Co1 O1 C1 . . . . -107.4(3) ?
    Co1 O1 C1 O2 . . . . 16.8(5) ?
    Co1 O1 C1 C2 . . . . -163.8(2) ?
    O2 C1 C2 C3 . . . . -48.9(6) ?
    O1 C1 C2 C3 . . . . 131.7(4) ?
    C10 O3 C3 C2 . . . . -125.7(4) ?
    C10 O3 C3 C4 . . . . -4.3(5) ?
    C1 C2 C3 O3 . . . . -61.7(5) ?
    C1 C2 C3 C4 . . . . -177.1(4) ?
    O3 C3 C4 C9 . . . . -174.5(5) ?
    C2 C3 C4 C9 . . . . -55.6(7) ?
    O3 C3 C4 C5 . . . . 4.6(5) ?
    C2 C3 C4 C5 . . . . 123.5(5) ?
    C9 C4 C5 C6 . . . . -4.5(8) ?
    C3 C4 C5 C6 . . . . 176.3(5) ?
    C9 C4 C5 C10 . . . . 175.8(5) ?
    C3 C4 C5 C10 . . . . -3.4(6) ?
    C4 C5 C6 C7 . . . . 3.1(9) ?
    C10 C5 C6 C7 . . . . -177.3(6) ?
    C5 C6 C7 C8 . . . . -0.2(10) ?
    C6 C7 C8 C9 . . . . -1.4(10) ?
    C7 C8 C9 C4 . . . . 0.0(8) ?
    C5 C4 C9 C8 . . . . 2.9(8) ?
    C3 C4 C9 C8 . . . . -178.1(5) ?
    C3 O3 C10 O4 . . . . -176.7(6) ?
    C3 O3 C10 C5 . . . . 2.4(6) ?
    C4 C5 C10 O4 . . . . 179.7(7) ?
    C6 C5 C10 O4 . . . . 0.1(11) ?
    C4 C5 C10 O3 . . . . 0.7(6) ?
    C6 C5 C10 O3 . . . . -178.9(5) ?
    C15 N1 C11 C12 . . . . 3.5(6) ?
    Co1 N1 C11 C12 . . . . -175.4(3) ?
    N1 C11 C12 C13 . . . . -0.9(7) ?
    C11 C12 C13 C14 . . . . -2.9(7) ?
    C11 C12 C13 C16 . . . . 179.3(4) ?
    C12 C13 C14 C15 . . . . 3.8(7) ?
    C16 C13 C14 C15 . . . . -178.4(4) ?
    C11 N1 C15 C14 . . . . -2.5(7) ?
    Co1 N1 C15 C14 . . . . 176.4(4) ?
    C13 C14 C15 N1 . . . . -1.2(8) ?
    C14 C13 C16 C16 . . . 2_665 100.1(7) ?
    C12 C13 C16 C16 . . . 2_665 -82.3(7) ?
loop_
    _geom_hbond_atom_site_label_D
    _geom_hbond_atom_site_label_H
    _geom_hbond_atom_site_label_A
    _geom_hbond_site_symmetry_A
    _geom_hbond_distance_DH
    _geom_hbond_distance_HA
    _geom_hbond_distance_DA
    _geom_hbond_angle_DHA
    O5 H5B O2 . 0.90(5) 1.72(5) 2.603(4) 168(4)
    O5 H5B O1 . 0.90(5) 2.57(4) 2.981(3) 109(3)
    O5 H5A O1 1_455 0.76(4) 1.99(4) 2.752(3) 172(4)
