# Supplementary material for: catena-Poly[[diaqua­bis­[2-(3-oxo-1,3-di­hydro-2-benzofuran-1-yl)acetato-κO]cobalt(II)]-μ-1,2-bis­(pyridin-4-yl)ethane-κ2 N:N′]
Source: Acta Crystallogr Sect E Struct Rep Online. 2012 Oct 31;68(Pt 11):m1433. doi: 10.1107/S1600536812044339 (PMC3515166; doi:10.1107/S1600536812044339)
Supplement: Supplementary file 3 [file e-68-m1433-Isup3.hkl]

# 
# h,k,l, Fc-squared, Fo-squared, sigma(Fo-squared) and status flag 
# 
data_I
_shelx_title ' 50528A in P-1' 
_shelx_refln_list_code          4 
_shelx_F_calc_maximum      119.93 
_exptl_crystal_F_000       343.00 
_reflns_d_resolution_high  0.7988 
 
loop_ 
 _symmetry_equiv_pos_as_xyz 
 'x, y, z' 
 '-x, -y, -z' 
 
_cell_length_a     5.4599 
_cell_length_b    10.3740 
_cell_length_c    13.6170 
_cell_angle_alpha  93.912 
_cell_angle_beta   99.409 
_cell_angle_gamma  97.651 
 
_shelx_F_squared_multiplier     1.000 
 
loop_ 
 _refln_index_h 
 _refln_index_k 
 _refln_index_l 
 _refln_F_squared_calc 
 _refln_F_squared_meas 
 _refln_F_squared_sigma 
 _refln_observed_status 
   1   0   0      790.38      826.50     15.75 o 
   2   0   0       37.48       23.85      3.09 o 
   3   0   0      114.78      105.89      5.51 o 
   4   0   0      350.93      329.37     17.01 o 
   5   0   0      149.06      129.80     13.17 o 
   6   0   0      102.10       80.60     13.63 o 
  -6   1   0      128.14      114.95     14.64 o 
  -5   1   0      183.48      154.91     14.18 o 
  -4   1   0      351.66      371.35     11.20 o 
  -3   1   0     1103.98     1100.44     19.00 o 
  -2   1   0      814.64      860.71     25.09 o 
  -1   1   0     2166.51     2386.32     30.83 o 
   1   1   0    14382.53    14622.17    175.42 o 
   2   1   0      152.95      146.91      6.03 o 
   3   1   0      234.01      235.74      8.17 o 
   4   1   0       87.11       69.07     18.10 o 
   5   1   0      610.22      552.25     23.52 o 
   6   1   0      161.03      140.30     16.28 o 
  -6   2   0       53.07       31.96     12.80 o 
  -5   2   0      174.49      171.02     14.74 o 
  -4   2   0      878.66      835.81     17.77 o 
  -3   2   0      123.98      121.96      8.57 o 
  -2   2   0       27.17       42.80      3.69 o 
  -1   2   0     9344.93     8758.59    106.46 o 
   0   2   0     3418.36     3427.21     66.44 o 
   1   2   0      776.10      718.46     21.40 o 
   2   2   0     2421.46     2445.88     37.91 o 
   3   2   0      808.92      817.21     16.70 o 
   4   2   0      548.68      533.16     14.26 o 
   5   2   0      302.84      256.71     16.21 o 
   6   2   0       70.78       50.04     12.69 o 
  -6   3   0        2.94       12.85     10.52 o 
  -5   3   0        1.09        5.03      8.60 o 
  -4   3   0      208.12      209.03      9.11 o 
  -3   3   0      717.83      708.30     14.87 o 
  -2   3   0      122.35      133.01      5.60 o 
  -1   3   0     3539.59     3861.35    107.79 o 
   0   3   0     3614.67     3989.62     79.34 o 
   1   3   0     1350.05     1287.52     34.04 o 
   2   3   0      422.42      442.38     11.72 o 
   3   3   0      227.92      191.48      9.68 o 
   4   3   0      311.27      319.59     11.96 o 
   5   3   0      156.80      128.15     14.08 o 
   6   3   0        9.27        5.00     11.04 o 
  -6   4   0        8.10        1.51     10.30 o 
  -5   4   0       38.64       24.54     10.75 o 
  -4   4   0       15.25       19.50      5.31 o 
  -3   4   0      197.49      198.88      9.70 o 
  -2   4   0     2966.93     3141.84     44.02 o 
  -1   4   0      928.04      996.59     25.70 o 
   0   4   0       88.47       97.19     10.49 o 
   1   4   0      247.57      244.05     16.30 o 
   2   4   0      337.22      308.20     10.69 o 
   3   4   0      279.91      271.54     11.13 o 
   4   4   0      469.17      393.36     13.60 o 
   5   4   0       90.93       90.67     12.27 o 
   6   4   0        1.82      -11.77     11.77 o 
  -6   5   0       39.72       30.30     13.01 o 
  -5   5   0      187.73      204.80     15.56 o 
  -4   5   0      241.06      238.61     24.93 o 
  -3   5   0       50.27       47.34      5.90 o 
  -2   5   0      152.22      144.11      7.31 o 
  -1   5   0      510.79      543.64     12.71 o 
   0   5   0       10.95       13.44      7.56 o 
   1   5   0       97.81       79.91     12.51 o 
   2   5   0      178.12      164.31     18.56 o 
   3   5   0      539.48      510.09     15.96 o 
   4   5   0      638.49      661.34     25.71 o 
   5   5   0       74.09       71.12     12.79 o 
  -6   6   0       32.63       25.59     12.40 o 
  -5   6   0       94.62       99.05     13.93 o 
  -4   6   0        7.08       19.60      5.91 o 
  -3   6   0      120.79      114.98      8.06 o 
  -2   6   0        6.66       -1.48      3.86 o 
  -1   6   0       95.29       86.39      6.32 o 
   0   6   0      673.00      664.15     26.67 o 
   1   6   0      465.81      447.68     24.20 o 
   2   6   0        4.02       13.62     14.08 o 
   3   6   0      238.60      255.23     14.99 o 
   4   6   0      175.24      152.62     13.94 o 
   5   6   0       22.79       30.14     11.66 o 
  -6   7   0        1.17        9.44     12.02 o 
  -5   7   0       85.75      102.04     14.24 o 
  -4   7   0       52.21       54.08      7.55 o 
  -3   7   0       14.14       14.56      5.40 o 
  -2   7   0       87.25       84.84     10.91 o 
  -1   7   0      109.34      112.52     10.48 o 
   0   7   0      492.13      473.42     24.60 o 
   1   7   0      131.98      177.34     20.04 o 
   2   7   0       13.64        1.88     15.26 o 
   3   7   0       20.17        3.54      6.24 o 
   4   7   0       49.83       51.70     10.36 o 
   5   7   0       18.68        1.79     11.83 o 
  -5   8   0       15.41       22.68      9.74 o 
  -4   8   0       91.46      109.92     13.40 o 
  -3   8   0       95.42      106.49     10.61 o 
  -2   8   0       48.72       57.14      7.24 o 
  -1   8   0        7.73       -4.25     11.13 o 
   0   8   0      166.28      173.03     20.19 o 
   1   8   0       73.36       89.91     17.97 o 
   2   8   0      107.54      114.61     20.03 o 
   3   8   0      129.84      116.77     10.89 o 
   4   8   0       10.08        0.53     10.02 o 
  -5   9   0       12.46       22.11     11.65 o 
  -4   9   0        6.89        3.89      7.96 o 
  -3   9   0       17.26       14.16      5.97 o 
  -2   9   0        0.79        2.96      5.54 o 
  -1   9   0       29.14       10.18     13.26 o 
   0   9   0       47.25       43.80     16.40 o 
   1   9   0       23.81       23.90     14.82 o 
   2   9   0       74.45       53.11     18.52 o 
   3   9   0       79.18       91.39     10.62 o 
   4   9   0       16.90        9.92     10.95 o 
  -5  10   0        6.23       -1.75     11.83 o 
  -4  10   0       41.13       46.52     11.47 o 
  -3  10   0       13.54       15.52      7.28 o 
  -2  10   0       53.06       36.18     14.82 o 
  -1  10   0      108.74       89.76     17.05 o 
   0  10   0       37.64       50.53     16.19 o 
   1  10   0        0.24      -14.02     14.02 o 
   2  10   0       13.14      -10.41     15.36 o 
   3  10   0        2.86       -3.49      9.42 o 
  -4  11   0       14.57       27.99     11.06 o 
  -3  11   0        4.53       -6.93     11.43 o 
  -2  11   0       11.16        1.78     12.86 o 
  -1  11   0      133.47      105.58     21.08 o 
   0  11   0        1.02       -0.84     15.28 o 
   1  11   0        1.87        6.91     15.67 o 
   2  11   0        5.68      -15.82     15.82 o 
  -3  12   0        1.75      -15.56     15.56 o 
  -2  12   0        7.14      -14.55     14.55 o 
  -1  12   0       12.69       -9.07     15.62 o 
   0  12   0       47.47       37.74     19.72 o 
   1  12   0       11.35       12.52     18.12 o 
  -1 -12   1       69.33       25.24     19.69 o 
   0 -12   1       25.07        0.75     17.21 o 
   1 -12   1       22.28       21.42     18.74 o 
   2 -12   1        5.23      -15.20     15.20 o 
   3 -12   1        0.16       -9.06      9.06 o 
  -2 -11   1       61.39       54.78     18.66 o 
  -1 -11   1       12.39      -13.65     13.65 o 
   0 -11   1       29.58       43.75     19.89 o 
   1 -11   1      151.09      168.00     24.17 o 
   2 -11   1       30.09       22.57     14.43 o 
   3 -11   1        0.93      -11.89     11.89 o 
   4 -11   1        9.35       -9.18      9.65 o 
  -3 -10   1       35.97       17.24     16.27 o 
  -2 -10   1      144.34      100.59     23.06 o 
  -1 -10   1        8.70       13.17     14.92 o 
   0 -10   1       24.99       33.90     17.36 o 
   1 -10   1      162.28      181.23     23.73 o 
   2 -10   1      359.29      380.85     20.09 o 
   3 -10   1      117.78       92.12      9.81 o 
   4 -10   1       22.53       29.04     11.12 o 
  -4  -9   1       28.62       35.98     14.10 o 
  -3  -9   1      202.86      205.28     18.47 o 
  -2  -9   1      173.64      150.34     23.65 o 
  -1  -9   1      169.11      184.04     22.51 o 
   0  -9   1      106.64      122.72     21.54 o 
   1  -9   1      117.24      158.26     20.75 o 
   2  -9   1        9.03       15.55      6.63 o 
   3  -9   1      350.58      333.50     21.67 o 
   4  -9   1       67.15       69.43     12.77 o 
   5  -9   1       20.48       25.03     11.60 o 
  -4  -8   1       21.75        9.39      8.04 o 
  -3  -8   1      397.25      427.65     16.98 o 
  -2  -8   1      475.80      534.37     33.35 o 
  -1  -8   1       35.20       13.25     16.68 o 
   0  -8   1      214.77      227.12     21.42 o 
   1  -8   1       72.71       85.42     16.13 o 
   2  -8   1      357.78      338.13     13.40 o 
   3  -8   1       48.91       51.14      7.42 o 
   4  -8   1      143.43      140.01     13.93 o 
   5  -8   1       67.22       72.05     13.85 o 
  -5  -7   1       18.28        2.46     11.06 o 
  -4  -7   1       82.00       91.00     13.28 o 
  -3  -7   1      107.89       97.69      9.54 o 
  -2  -7   1       66.33       83.98     19.64 o 
  -1  -7   1      552.37      611.95     30.48 o 
   0  -7   1      198.18      193.53     20.34 o 
   1  -7   1      546.80      584.42     15.92 o 
   2  -7   1      698.83      642.12     17.13 o 
   3  -7   1      903.37      852.03     21.90 o 
   4  -7   1       21.49       18.15      7.89 o 
   5  -7   1       85.71       86.66     14.25 o 
   6  -7   1       12.25        6.75     12.91 o 
  -5  -6   1       22.44       20.23     11.80 o 
  -4  -6   1      177.50      174.10     22.90 o 
  -3  -6   1      247.53      280.10     12.63 o 
  -2  -6   1       34.48       45.26     15.14 o 
  -1  -6   1      309.32      291.16     20.75 o 
   0  -6   1     1821.32     1870.18     50.30 o 
   1  -6   1      739.12      674.47     17.33 o 
   2  -6   1     1609.93     1557.43     37.69 o 
   3  -6   1        7.46        7.53      4.84 o 
   4  -6   1      240.03      239.83     15.94 o 
   5  -6   1      146.96      172.96     15.90 o 
   6  -6   1       74.77       93.40     16.79 o 
  -5  -5   1       80.35       49.04     12.02 o 
  -4  -5   1      533.01      655.62     29.11 o 
  -3  -5   1      461.96      446.29     14.49 o 
  -2  -5   1      199.04      237.36     21.05 o 
  -1  -5   1       38.34       48.74     11.35 o 
   0  -5   1      164.43      146.82     14.21 o 
   1  -5   1     2668.17     2587.61     64.31 o 
   2  -5   1      548.99      466.85      8.30 o 
   3  -5   1      221.35      218.36      9.49 o 
   4  -5   1       22.32       21.76      8.50 o 
   5  -5   1      444.38      471.70     23.65 o 
   6  -5   1      142.26      172.45     18.18 o 
  -6  -4   1        3.66        3.23     11.92 o 
  -5  -4   1       82.70       72.79     12.06 o 
  -4  -4   1      271.02      271.02     11.88 o 
  -3  -4   1      136.15      147.40      8.67 o 
  -2  -4   1      316.59      289.57     10.33 o 
  -1  -4   1      273.43      279.13     17.45 o 
   0  -4   1        2.72        3.74      6.69 o 
   1  -4   1     6910.79     7133.57     70.54 o 
   2  -4   1     2804.30     2920.35     71.42 o 
   3  -4   1       20.88       17.57      4.66 o 
   4  -4   1      218.53      237.61     15.54 o 
   5  -4   1       96.43      116.77     15.07 o 
   6  -4   1      109.86      140.44     17.84 o 
  -6  -3   1       18.99       17.13     11.20 o 
  -5  -3   1       16.53       12.54      9.03 o 
  -4  -3   1       31.89       21.42      5.98 o 
  -3  -3   1      102.77      107.08      7.80 o 
  -2  -3   1      224.84      252.51      8.77 o 
  -1  -3   1      785.63      822.62     25.75 o 
   0  -3   1     2754.21     2672.99     56.78 o 
   1  -3   1     3003.26     2766.30     37.53 o 
   2  -3   1     2033.40     2067.27     55.60 o 
   3  -3   1      265.33      251.45      8.95 o 
   4  -3   1      106.14      137.97     12.77 o 
   5  -3   1       22.85       33.24     10.72 o 
   6  -3   1       80.80       79.91     14.58 o 
  -6  -2   1       55.60       42.26     11.86 o 
  -5  -2   1      115.54      133.14     13.87 o 
  -4  -2   1       12.31       20.14     15.40 o 
  -3  -2   1      585.25      533.83     13.03 o 
  -2  -2   1     2241.64     2400.79     34.24 o 
  -1  -2   1      286.19      317.26     16.13 o 
   0  -2   1     1125.60     1072.20     15.93 o 
   1  -2   1     1332.90     1154.26     21.85 o 
   2  -2   1       29.46       34.36      3.51 o 
   3  -2   1      346.41      343.68      9.07 o 
   4  -2   1      696.00      651.57     23.71 o 
   5  -2   1      266.93      327.55     18.98 o 
   6  -2   1       97.90       91.84     14.45 o 
  -6  -1   1      100.65      107.71     14.61 o 
  -5  -1   1       73.97       62.31     10.66 o 
  -4  -1   1       24.47       26.52      5.18 o 
  -3  -1   1      103.21       96.39      6.10 o 
  -2  -1   1      790.34      700.94     14.59 o 
  -1  -1   1       37.14       66.80      4.36 o 
   0  -1   1      402.86      295.86      8.33 o 
   1  -1   1      689.33      624.27      9.89 o 
   2  -1   1       28.81       28.69      2.70 o 
   3  -1   1      718.25      777.06     17.28 o 
   4  -1   1      427.49      423.03     18.66 o 
   5  -1   1      330.76      338.31     18.74 o 
   6  -1   1      194.48      199.63     16.67 o 
  -6   0   1       55.34       83.45     13.72 o 
  -5   0   1        0.64       -5.98      7.33 o 
  -4   0   1        0.65        2.94      5.31 o 
  -3   0   1      195.81      181.46      7.09 o 
  -2   0   1        2.38        3.13      2.57 o 
  -1   0   1     2287.67     2300.92     44.55 o 
   0   0   1     2080.67     2120.10     42.04 o 
   1   0   1      519.80      549.65      8.74 o 
   2   0   1       95.82      110.41      4.49 o 
   3   0   1      128.09      122.14      5.51 o 
   4   0   1      115.84      118.06     11.90 o 
   5   0   1      136.01      130.06     13.47 o 
   6   0   1       94.27       85.78     14.36 o 
  -6   1   1       26.51        9.70     10.60 o 
  -5   1   1        5.75        5.02      8.44 o 
  -4   1   1      253.97      245.17      9.47 o 
  -3   1   1      996.80      963.28     22.87 o 
  -2   1   1       53.40       57.26      6.33 o 
  -1   1   1      143.41      120.44      3.86 o 
   1   1   1       29.20       65.60      5.45 o 
   2   1   1      235.56      277.63      7.96 o 
   3   1   1       50.31       51.04      4.55 o 
   4   1   1       94.56       82.79     10.52 o 
   5   1   1      340.13      319.41     18.15 o 
   6   1   1       96.92      106.73     15.30 o 
  -6   2   1        1.39       -5.22     10.07 o 
  -5   2   1       82.30       89.24     11.68 o 
  -4   2   1      658.34      651.51     23.51 o 
  -3   2   1      660.69      666.82     14.10 o 
  -2   2   1       42.94       30.05      3.33 o 
  -1   2   1     1905.39     1869.77     25.69 o 
   0   2   1     1506.75     1459.16     30.79 o 
   1   2   1      358.06      466.24     16.36 o 
   2   2   1     1963.36     1928.80     55.30 o 
   3   2   1      241.89      243.70      9.05 o 
   4   2   1       76.69       72.75     10.33 o 
   5   2   1      213.99      188.34     15.05 o 
   6   2   1       55.08       53.18     12.70 o 
  -6   3   1        1.59       14.02     11.12 o 
  -5   3   1       46.33       46.85     10.85 o 
  -4   3   1      408.53      390.95     12.14 o 
  -3   3   1      268.82      266.91      9.04 o 
  -2   3   1      399.23      406.78      9.83 o 
  -1   3   1        5.66       11.57      4.81 o 
   0   3   1      120.81      101.52      8.47 o 
   1   3   1      981.84      998.33     28.14 o 
   2   3   1      564.18      623.28     14.27 o 
   3   3   1      143.83      146.15      8.16 o 
   4   3   1       36.30       28.73      7.74 o 
   5   3   1       35.76       41.36     10.86 o 
   6   3   1        7.75        7.70     11.63 o 
  -6   4   1        1.22      -10.21     10.21 o 
  -5   4   1      112.19      124.97     14.51 o 
  -4   4   1       11.61       13.82      4.91 o 
  -3   4   1      409.63      433.63     11.95 o 
  -2   4   1      263.99      275.76      8.62 o 
  -1   4   1      734.92      835.19     15.37 o 
   0   4   1       14.54       25.74      6.72 o 
   1   4   1      696.32      716.43     25.10 o 
   2   4   1      285.88      261.25      9.88 o 
   3   4   1        6.37       11.45      6.19 o 
   4   4   1       85.04       93.64     11.78 o 
   5   4   1       21.49        9.24      9.31 o 
  -6   5   1       50.29       47.04     11.72 o 
  -5   5   1       87.44      108.58     13.74 o 
  -4   5   1      439.63      409.83     13.21 o 
  -3   5   1       25.29       30.78      5.48 o 
  -2   5   1       66.36       85.81      6.32 o 
  -1   5   1      388.97      370.14      8.69 o 
   0   5   1      420.28      414.77     18.49 o 
   1   5   1      349.94      349.13     19.88 o 
   2   5   1       48.09       49.78      6.26 o 
   3   5   1      220.76      228.62     11.23 o 
   4   5   1      141.51      130.58     13.32 o 
   5   5   1       47.12       47.25     11.06 o 
  -6   6   1       72.36       67.53     14.54 o 
  -5   6   1      197.40      188.84     15.88 o 
  -4   6   1        3.66       -2.85      4.87 o 
  -3   6   1      159.57      159.44      8.87 o 
  -2   6   1       64.95       80.35      6.88 o 
  -1   6   1      115.42      132.42      7.29 o 
   0   6   1      287.46      279.09     17.26 o 
   1   6   1      648.17      620.84     27.49 o 
   2   6   1       13.08       25.15     13.82 o 
   3   6   1        2.17        1.35      5.90 o 
   4   6   1       85.15       89.19     12.17 o 
   5   6   1       25.77       24.94     12.66 o 
  -6   7   1       11.69       -0.30     11.90 o 
  -5   7   1       87.59       89.93     12.49 o 
  -4   7   1      189.01      193.99     10.60 o 
  -3   7   1       12.74       16.73      5.75 o 
  -2   7   1      120.48      131.66      8.12 o 
  -1   7   1      119.25      114.36     13.84 o 
   1   7   1      128.12      133.94     17.94 o 
   2   7   1        1.52      -10.63     13.16 o 
   3   7   1        2.67       -2.25      5.98 o 
   4   7   1        0.65       -0.49      9.27 o 
  -5   8   1       17.10       16.79     10.01 o 
  -4   8   1      134.96      117.45     15.53 o 
  -3   8   1      301.06      339.76     13.15 o 
  -2   8   1       16.37        3.33      5.50 o 
  -1   8   1       14.76       13.31     11.00 o 
   0   8   1      171.86      164.18     18.78 o 
   1   8   1      225.88      233.63     23.83 o 
   2   8   1       41.99       17.98     13.11 o 
   3   8   1       12.64        7.57      6.50 o 
   4   8   1       15.71        9.34     10.72 o 
  -5   9   1        8.29        6.29     10.98 o 
  -4   9   1       23.36       31.69     15.65 o 
  -3   9   1       98.17      111.13      9.65 o 
  -2   9   1       16.47       11.88      6.31 o 
  -1   9   1       27.42       44.60     15.10 o 
   0   9   1       89.69       92.04     17.53 o 
   1   9   1       59.25       54.97     15.65 o 
   2   9   1      110.42       71.57     18.09 o 
   3   9   1       38.41       39.82      8.93 o 
  -5  10   1        9.37       14.14     12.20 o 
  -4  10   1       65.89       63.10      9.15 o 
  -3  10   1       44.69       40.18      7.69 o 
  -2  10   1       97.90       99.57     16.10 o 
  -1  10   1      136.78      126.15     19.73 o 
   0  10   1       43.96       50.61     17.30 o 
   1  10   1        4.44      -12.42     12.42 o 
   2  10   1       20.71       14.49     15.66 o 
   3  10   1        3.04       -0.18     11.38 o 
  -4  11   1       26.30       12.17      9.92 o 
  -3  11   1       33.94       40.93      8.98 o 
  -2  11   1       34.09       31.73     14.71 o 
  -1  11   1       77.20       41.89     16.93 o 
   0  11   1       14.76       -1.85     14.15 o 
   1  11   1       17.92       28.46     16.21 o 
   2  11   1        5.27      -15.90     15.90 o 
  -3  12   1        0.88        0.46     14.15 o 
  -2  12   1       16.57       -0.40     13.04 o 
  -1  12   1       16.62       -5.88     15.45 o 
   0  12   1       22.95       14.12     17.24 o 
   1  12   1       29.58       17.72     15.97 o 
  -1 -12   2      110.34       88.22     23.21 o 
   0 -12   2       18.08      -13.78     14.74 o 
   1 -12   2       40.35       14.49     18.09 o 
   2 -12   2       20.57      -12.83     15.87 o 
   3 -12   2       10.85        0.10     11.45 o 
  -2 -11   2       56.81       25.83     19.17 o 
  -1 -11   2       26.79        8.82     18.18 o 
   0 -11   2       46.48       39.70     19.55 o 
   1 -11   2       79.31       41.47     18.31 o 
   2 -11   2       48.41       23.13     16.21 o 
   3 -11   2       28.41       23.41     14.74 o 
   4 -11   2       33.34       24.47     11.34 o 
  -3 -10   2       28.01       15.14     18.16 o 
  -2 -10   2       63.48       42.08     17.35 o 
  -1 -10   2        3.32       -4.22     15.62 o 
   0 -10   2       22.81       -4.46     14.06 o 
   1 -10   2      177.29      193.16     24.66 o 
   2 -10   2      226.32      225.05     38.17 o 
   3 -10   2      225.87      228.24     13.22 o 
   4 -10   2       47.68       25.92     10.86 o 
  -4  -9   2        6.88       12.98      9.03 o 
  -3  -9   2       66.87       70.31     18.12 o 
  -2  -9   2      125.73      111.57     22.75 o 
  -1  -9   2       50.02       38.71     17.85 o 
   0  -9   2       44.01       38.04     18.46 o 
   1  -9   2       66.86       81.28     18.38 o 
   2  -9   2      142.53      145.38     10.20 o 
   3  -9   2      199.21      212.88     15.62 o 
   4  -9   2       54.22       59.40     11.83 o 
   5  -9   2       14.10        3.23     11.15 o 
  -4  -8   2       25.83       46.35     10.04 o 
  -3  -8   2      166.69      156.33     11.76 o 
  -2  -8   2      153.86      165.04     23.93 o 
  -1  -8   2      129.54      145.59     22.90 o 
   0  -8   2       75.16       75.56     18.84 o 
   1  -8   2       49.67       66.22     10.53 o 
   2  -8   2      107.58      140.08      9.63 o 
   3  -8   2      279.13      303.11     13.33 o 
   4  -8   2       47.34       37.36      9.41 o 
   5  -8   2       38.23       42.58     12.18 o 
  -5  -7   2       35.57       23.99     12.58 o 
  -4  -7   2        2.60       -0.91      7.26 o 
  -3  -7   2        5.54       -1.26      5.91 o 
  -2  -7   2       19.97       16.49     16.09 o 
  -1  -7   2      143.44      197.47     22.87 o 
   0  -7   2      324.59      389.43     25.74 o 
   1  -7   2      212.27      217.23     13.11 o 
   2  -7   2       91.70      104.09      8.39 o 
   3  -7   2      197.05      237.98     11.68 o 
   4  -7   2       88.31       84.56     11.97 o 
   5  -7   2       78.00       88.04     13.57 o 
  -5  -6   2       22.59       13.62     10.81 o 
  -4  -6   2       38.96       37.23      7.97 o 
  -3  -6   2        0.76       -5.86      5.86 o 
  -2  -6   2        5.62       12.83     16.28 o 
  -1  -6   2      748.47      757.80     31.72 o 
   0  -6   2      124.66      176.38     17.95 o 
   1  -6   2      310.70      314.63     10.90 o 
   2  -6   2      725.31      755.24     30.31 o 
   3  -6   2        4.83       -0.42      4.80 o 
   4  -6   2        3.87        2.34      7.34 o 
   5  -6   2      112.34      134.41     15.78 o 
   6  -6   2       59.21       72.16     13.68 o 
  -5  -5   2       53.62       50.47     11.28 o 
  -4  -5   2      163.05      136.54     11.80 o 
  -3  -5   2       46.41       43.89      6.84 o 
  -2  -5   2      248.29      258.94     21.71 o 
  -1  -5   2      562.34      566.76     26.23 o 
   0  -5   2      100.65      123.74     13.53 o 
   1  -5   2      166.86      174.15      5.47 o 
   2  -5   2       83.05       95.48      4.35 o 
   3  -5   2       36.84       35.42      5.78 o 
   4  -5   2      157.62      141.36     13.22 o 
   5  -5   2      150.53      155.17     15.67 o 
   6  -5   2       99.30      167.20     19.78 o 
  -6  -4   2        6.98       -5.67     10.79 o 
  -5  -4   2       78.17       67.10     11.52 o 
  -4  -4   2       54.86       83.29      8.18 o 
  -3  -4   2      191.25      164.07      9.19 o 
  -2  -4   2       64.24       80.25     13.78 o 
  -1  -4   2      102.15      126.30     14.34 o 
   0  -4   2       18.79       11.34      7.90 o 
   1  -4   2     1128.74     1352.35     16.86 o 
   2  -4   2       85.98       80.10      3.97 o 
   3  -4   2       18.41       24.14      4.68 o 
   4  -4   2      135.81      134.40     13.07 o 
   5  -4   2      117.17      117.10     14.02 o 
   6  -4   2       43.87       60.89     13.08 o 
  -6  -3   2       18.34       11.92     11.12 o 
  -5  -3   2        1.25       -7.58      7.58 o 
  -4  -3   2        5.91        7.48      5.14 o 
  -3  -3   2        0.65        4.63      4.29 o 
  -2  -3   2     5231.02     5116.10    106.05 o 
  -1  -3   2       42.52       60.02     10.35 o 
   0  -3   2      506.63      497.22     12.30 o 
   1  -3   2      705.96      687.60      9.98 o 
   2  -3   2     2001.71     2087.67     23.80 o 
   3  -3   2      345.96      287.45     11.57 o 
   4  -3   2        6.12        6.29      6.88 o 
   5  -3   2        0.53       -5.20      8.36 o 
   6  -3   2       34.81       27.96     11.81 o 
  -6  -2   2       49.23       52.86     12.36 o 
  -5  -2   2       69.27       91.27     11.81 o 
  -4  -2   2        0.65       -1.51      4.52 o 
  -3  -2   2      771.58      797.18     16.50 o 
  -2  -2   2      332.80      389.23     15.16 o 
  -1  -2   2     7843.47     7686.18    144.55 o 
   0  -2   2      691.14      610.76      8.36 o 
   1  -2   2      523.99      543.52      7.99 o 
   2  -2   2      173.42      204.53      6.10 o 
   3  -2   2     1697.98     1579.31     24.63 o 
   4  -2   2      575.23      555.97     22.07 o 
   5  -2   2        1.11       -7.13      8.01 o 
   6  -2   2       49.44       37.98     12.61 o 
  -6  -1   2      104.71       75.46     13.10 o 
  -5  -1   2       58.53       43.24      9.98 o 
  -4  -1   2       40.53       52.72      7.34 o 
  -3  -1   2     1028.04     1055.93     19.26 o 
  -2  -1   2     2780.70     2878.17     38.78 o 
  -1  -1   2     4482.69     4655.24     88.29 o 
   0  -1   2     1417.77     1414.46     29.23 o 
   1  -1   2        8.17       22.31      6.24 o 
   2  -1   2     1087.69      982.23     15.22 o 
   3  -1   2      206.94      228.09      6.74 o 
   4  -1   2      488.66      425.09     18.92 o 
   5  -1   2      172.92      184.15     15.23 o 
   6  -1   2       33.61       26.91     12.31 o 
  -6   0   2       74.83       70.97     12.79 o 
  -5   0   2       16.56        3.95      7.99 o 
  -4   0   2        0.74       -6.92      6.92 o 
  -3   0   2      238.79      232.07      9.27 o 
  -2   0   2     1372.93     1204.18     38.07 o 
  -1   0   2     4939.08     4979.65     92.84 o 
   0   0   2        8.02       12.46      1.88 o 
   1   0   2      300.03      346.65      9.74 o 
   2   0   2      815.87      711.74     11.79 o 
   3   0   2     1272.25     1249.37     20.15 o 
   4   0   2       34.99       17.61      7.65 o 
   5   0   2       16.98       20.00      9.03 o 
   6   0   2       90.40      144.78     17.01 o 
  -6   1   2       37.47       18.92     10.88 o 
  -5   1   2       36.58       36.43      9.70 o 
  -4   1   2      530.33      489.19     13.44 o 
  -3   1   2      364.64      364.39      9.96 o 
  -2   1   2       20.12       19.19      3.09 o 
  -1   1   2      494.80      402.25     12.17 o 
   0   1   2     2940.63     3054.00     57.79 o 
   1   1   2     1339.06     1192.98     24.60 o 
   2   1   2      654.36      738.92     13.39 o 
   3   1   2       49.75       58.41      4.88 o 
   4   1   2       47.99       43.56      9.34 o 
   5   1   2       62.98       64.58     10.95 o 
   6   1   2       49.94       51.81     13.06 o 
  -6   2   2       44.98       27.19     11.52 o 
  -5   2   2      113.43      128.48     13.56 o 
  -4   2   2      786.09      741.07     17.04 o 
  -3   2   2     1070.97     1026.22     18.94 o 
  -2   2   2       56.57       71.01      6.32 o 
  -1   2   2       53.09       64.30      3.76 o 
   0   2   2      627.26      636.80     16.70 o 
   1   2   2     1103.78     1083.90     23.79 o 
   2   2   2     3081.36     3106.23     54.89 o 
   3   2   2      126.06      149.24      7.89 o 
   4   2   2        8.86       14.79      7.67 o 
   5   2   2      133.89      148.79     13.62 o 
   6   2   2       63.95       76.66     13.59 o 
  -6   3   2        1.05       -0.80     10.17 o 
  -5   3   2       37.72       19.29      8.56 o 
  -4   3   2      129.97      126.85      8.16 o 
  -3   3   2      242.94      217.70      8.37 o 
  -2   3   2      662.31      632.41     12.97 o 
  -1   3   2      350.34      343.85     14.62 o 
   0   3   2       32.97       35.52      5.67 o 
   1   3   2     1496.14     1630.21     38.63 o 
   2   3   2     1280.18     1323.98     23.00 o 
   3   3   2       97.67      114.68     10.49 o 
   4   3   2        1.74        5.74      6.36 o 
   5   3   2       22.18       46.31     11.01 o 
   6   3   2       23.44       22.25     12.67 o 
  -6   4   2       12.15        5.15     11.06 o 
  -5   4   2        0.44       -7.89      7.89 o 
  -4   4   2       44.05       33.60      5.81 o 
  -3   4   2       89.93       93.16      6.50 o 
  -2   4   2     1681.35     1720.74     27.18 o 
  -1   4   2      311.44      299.44     12.96 o 
   0   4   2      214.63      207.70     12.27 o 
   1   4   2      516.31      493.07     19.91 o 
   2   4   2      315.05      321.64     11.10 o 
   3   4   2        7.71        3.11      5.33 o 
   4   4   2       44.63       51.08     10.07 o 
   5   4   2        5.62        0.81      8.75 o 
  -6   5   2       68.84       79.34     14.59 o 
  -5   5   2      207.17      199.16     15.88 o 
  -4   5   2        0.86       -3.65      8.61 o 
  -3   5   2        2.11        0.89      3.86 o 
  -2   5   2      375.40      380.15     11.35 o 
  -1   5   2      201.55      226.93     14.78 o 
   0   5   2        4.80       -1.35      5.76 o 
   1   5   2      403.95      429.31     20.69 o 
   2   5   2       37.62       34.84      5.69 o 
   3   5   2      194.36      202.54     10.82 o 
   4   5   2      125.18      117.50     13.14 o 
   5   5   2       42.15       45.94     12.08 o 
  -6   6   2       61.22       78.20     15.14 o 
  -5   6   2       45.90       60.14     11.13 o 
  -4   6   2       26.22       12.97      5.64 o 
  -3   6   2       58.55       78.19      7.40 o 
  -2   6   2       12.09       17.66      4.79 o 
  -1   6   2       29.80       38.41      9.32 o 
   0   6   2      388.51      428.21     20.54 o 
   1   6   2      191.94      178.09     16.25 o 
   2   6   2       41.31       43.84     14.08 o 
   3   6   2       65.10       65.19      7.90 o 
   4   6   2       65.14       74.16     12.55 o 
   5   6   2       22.20        6.66     11.37 o 
  -6   7   2       27.34       11.65     11.69 o 
  -5   7   2       16.81       12.95      9.21 o 
  -4   7   2        4.97        0.14      6.68 o 
  -3   7   2      167.03      181.80      9.73 o 
  -2   7   2      377.81      385.48     15.48 o 
  -1   7   2       80.83       74.17     12.63 o 
   0   7   2      239.09      266.21     20.04 o 
   1   7   2       55.09       46.36     13.44 o 
   2   7   2        6.71        0.25     12.85 o 
   3   7   2       12.76       17.28      6.57 o 
   4   7   2        3.80        8.47      9.18 o 
  -5   8   2       27.23        6.85      9.89 o 
  -4   8   2       80.16       72.46      8.49 o 
  -3   8   2       50.91       60.88      7.84 o 
  -2   8   2        2.87       -4.96      4.96 o 
  -1   8   2       29.48       18.86      9.68 o 
   0   8   2       96.38       82.16     16.18 o 
   1   8   2       35.62       31.99     15.33 o 
   2   8   2       49.84       32.64     14.82 o 
   3   8   2       29.12       16.76      6.62 o 
   4   8   2        3.48        9.46      9.06 o 
  -5   9   2        0.23        2.22     10.88 o 
  -4   9   2       61.04       48.74     12.81 o 
  -3   9   2       78.35       91.86     12.36 o 
  -2   9   2        7.06        5.34      9.28 o 
  -1   9   2       22.15       21.24     12.36 o 
   0   9   2       12.47        1.04     11.12 o 
   1   9   2       38.96       27.99     15.25 o 
   2   9   2      181.65      181.47     23.21 o 
   3   9   2       29.19       13.24     13.06 o 
  -5  10   2        0.18       12.09     11.44 o 
  -4  10   2       15.86       32.10      7.51 o 
  -3  10   2       65.69       66.20      8.97 o 
  -2  10   2       40.56       58.96     13.38 o 
  -1  10   2      113.80      108.87     16.90 o 
   0  10   2        8.29       16.16     12.86 o 
   1  10   2       14.57      -13.35     13.35 o 
   2  10   2       14.77      -14.55     14.55 o 
   3  10   2       14.30       -0.58     24.55 o 
  -4  11   2       13.14       14.24     11.12 o 
  -3  11   2       13.25        0.81     10.39 o 
  -2  11   2       52.09       44.27     14.21 o 
  -1  11   2       14.01       16.06     13.99 o 
   0  11   2        8.54        4.01     15.14 o 
   1  11   2        1.65      -13.34     13.34 o 
   2  11   2       28.24       15.54     17.75 o 
  -3  12   2        0.26       -8.33     11.12 o 
  -2  12   2        7.88        6.44     13.54 o 
  -1  12   2       13.73       12.12     14.88 o 
   0  12   2        3.55      -15.69     15.69 o 
   1  12   2       31.63        3.21     17.35 o 
  -1 -12   3       40.80       30.54     19.17 o 
   0 -12   3        3.12      -14.79     14.79 o 
   1 -12   3       63.89       17.94     18.86 o 
   2 -12   3       15.42      -15.82     15.82 o 
   3 -12   3        0.36        5.25      9.72 o 
  -2 -11   3       23.59       29.51     18.29 o 
  -1 -11   3       28.36       24.41     19.30 o 
   0 -11   3       93.41       62.36     20.63 o 
   1 -11   3        0.28      -14.76     14.76 o 
   2 -11   3        9.97        2.65     18.89 o 
   3 -11   3       21.09        8.44      8.30 o 
   4 -11   3       27.83       41.93     12.23 o 
  -3 -10   3       30.20       32.05     13.94 o 
  -2 -10   3        1.24        7.98     18.29 o 
  -1 -10   3        0.32       -8.39     14.17 o 
   0 -10   3       57.80       43.80     18.64 o 
   1 -10   3      498.13      425.16     28.60 o 
   2 -10   3        1.42       -9.64     20.55 o 
   3 -10   3       54.19       63.74     12.00 o 
   4 -10   3       36.71       32.87     11.10 o 
  -4  -9   3        3.95       11.50      8.97 o 
  -3  -9   3       12.77        6.37      9.58 o 
  -2  -9   3      123.34       94.82     22.04 o 
  -1  -9   3       43.41       23.62     16.03 o 
   0  -9   3      120.47      115.28     20.26 o 
   1  -9   3        1.50        5.28     15.36 o 
   2  -9   3      422.26      385.72     15.17 o 
   3  -9   3       61.66       76.33     11.04 o 
   4  -9   3       10.10       21.30      8.98 o 
   5  -9   3        2.95       19.80     11.25 o 
  -4  -8   3       43.12       50.72     14.47 o 
  -3  -8   3      123.36      118.78     41.68 o 
  -2  -8   3       50.26       36.96     16.80 o 
  -1  -8   3      409.86      407.86     29.34 o 
   0  -8   3      176.49      169.80     21.27 o 
   1  -8   3        1.17        1.30      5.61 o 
   2  -8   3      126.05      117.21      9.58 o 
   3  -8   3      441.75      420.03     19.86 o 
   4  -8   3       74.66       77.01     12.09 o 
   5  -8   3       51.37       59.56     12.97 o 
  -5  -7   3       22.83       25.86     12.37 o 
  -4  -7   3        2.10       10.88     10.91 o 
  -3  -7   3       15.48       -0.37     13.38 o 
  -2  -7   3       46.81       36.60     16.76 o 
  -1  -7   3      325.52      344.63     26.38 o 
   0  -7   3      624.53      638.40     31.16 o 
   1  -7   3       10.61       12.58      5.39 o 
   2  -7   3      317.80      288.40     22.16 o 
   3  -7   3        8.97        8.90      5.58 o 
   4  -7   3      247.51      233.72     16.86 o 
   5  -7   3       67.54       46.83     12.40 o 
  -5  -6   3       30.22       14.67     10.45 o 
  -4  -6   3       33.72       56.86      8.21 o 
  -3  -6   3       18.18       20.08      7.76 o 
  -2  -6   3       60.25       80.22     18.03 o 
  -1  -6   3     1019.11     1120.62     40.10 o 
   0  -6   3      840.33      797.54     31.44 o 
   1  -6   3      250.28      258.76      8.50 o 
   2  -6   3      179.75      187.87      6.44 o 
   3  -6   3      202.28      217.88     13.80 o 
   4  -6   3       36.48       43.74     10.18 o 
   5  -6   3      167.70      168.78     16.03 o 
   6  -6   3        2.61        7.28     11.46 o 
  -5  -5   3       45.29       49.54     10.82 o 
  -4  -5   3      258.84      212.62     24.64 o 
  -3  -5   3      101.77      141.45      9.59 o 
  -2  -5   3      136.85      133.69     18.46 o 
  -1  -5   3      981.93      904.31     33.70 o 
   0  -5   3       78.61      116.70     14.33 o 
   1  -5   3      103.07      101.45      4.76 o 
   2  -5   3       45.44       57.57      4.04 o 
   3  -5   3      143.01      155.70      7.13 o 
   4  -5   3      224.49      255.46     16.65 o 
   5  -5   3      137.29      153.35     16.28 o 
   6  -5   3       85.45      116.10     17.01 o 
  -6  -4   3        5.19        2.89     11.55 o 
  -5  -4   3       98.47      104.66      9.18 o 
  -4  -4   3      143.99      141.79      9.53 o 
  -3  -4   3      146.28      122.62      8.36 o 
  -2  -4   3      391.56      408.56     20.68 o 
  -1  -4   3      154.87      168.18     15.45 o 
   0  -4   3        7.16        8.85      2.27 o 
   1  -4   3      655.87      802.93     12.08 o 
   2  -4   3      367.28      355.49      7.80 o 
   3  -4   3      107.83      121.14      6.57 o 
   4  -4   3      521.28      518.78     22.78 o 
   5  -4   3       34.33       33.02      9.41 o 
   6  -4   3       16.83       33.87     12.63 o 
  -6  -3   3        0.53       19.42     11.87 o 
  -5  -3   3       28.29       46.49      9.73 o 
  -4  -3   3        8.88       13.26      5.52 o 
  -3  -3   3       61.92       70.27      6.51 o 
  -2  -3   3      500.15      481.93     11.69 o 
  -1  -3   3      511.55      538.63     21.48 o 
   0  -3   3      676.28      623.30      9.61 o 
   1  -3   3      699.37      757.88     11.05 o 
   2  -3   3     1600.62     1649.46     20.07 o 
   3  -3   3      392.48      454.97     18.24 o 
   4  -3   3       12.04       11.59      7.76 o 
   5  -3   3        9.11        2.49      9.00 o 
   6  -3   3        9.51        9.58     10.33 o 
  -6  -2   3       53.00       61.69     13.10 o 
  -5  -2   3       38.52       38.28      9.38 o 
  -4  -2   3       20.39       10.79      5.08 o 
  -3  -2   3      381.89      377.83     10.98 o 
  -2  -2   3     2007.07     2047.66     29.86 o 
  -1  -2   3      388.28      372.05     17.92 o 
   0  -2   3       89.53      128.47      3.85 o 
   1  -2   3      124.77      119.80      3.97 o 
   2  -2   3       12.65       11.40      2.95 o 
   3  -2   3     1412.56     1334.07     33.64 o 
   4  -2   3      225.72      216.15     14.09 o 
   5  -2   3       10.36        3.32      8.44 o 
   6  -2   3       52.47       47.50     12.58 o 
  -6  -1   3      114.80      123.65     15.30 o 
  -5  -1   3      235.34      250.53     11.13 o 
  -4  -1   3       56.79       50.80     10.44 o 
  -3  -1   3      119.74      117.41      6.96 o 
  -2  -1   3       51.69       55.59      6.49 o 
  -1  -1   3      795.31      735.15     20.04 o 
   0  -1   3      181.37      174.52      5.30 o 
   1  -1   3       36.44       43.00      2.92 o 
   2  -1   3        9.72       26.45      5.25 o 
   3  -1   3      761.92      766.22     23.21 o 
   4  -1   3      471.46      460.46     19.98 o 
   5  -1   3       93.14      117.08     13.87 o 
   6  -1   3       17.16       -7.30     10.42 o 
  -6   0   3      106.20       65.96     13.63 o 
  -5   0   3       25.65       29.10      6.16 o 
  -4   0   3       20.94       12.98      4.82 o 
  -3   0   3       23.88       13.02      3.92 o 
  -2   0   3      410.61      422.33      9.13 o 
  -1   0   3      765.62      860.82     13.71 o 
   0   0   3     3986.23     4071.53     70.60 o 
   1   0   3       58.31       63.84      2.85 o 
   2   0   3      297.09      238.11     10.52 o 
   3   0   3       95.58       93.47      9.24 o 
   4   0   3        0.62       -0.58      6.65 o 
   5   0   3       59.97       50.03     11.03 o 
   6   0   3       62.92       50.25     13.14 o 
  -6   1   3       39.51       39.79     11.89 o 
  -5   1   3       67.86       73.88      7.66 o 
  -4   1   3       43.88       37.82      5.73 o 
  -3   1   3       61.65       67.03      5.28 o 
  -2   1   3        5.66        9.22      2.41 o 
  -1   1   3      422.83      407.37      7.92 o 
   0   1   3     2581.08     2573.88     50.34 o 
   1   1   3      106.20       92.70      8.04 o 
   2   1   3      245.71      228.21      6.94 o 
   3   1   3       39.64       35.61      7.16 o 
   4   1   3        9.12        9.13      7.40 o 
   5   1   3       36.86       36.16     10.45 o 
   6   1   3       40.82       39.48     13.00 o 
  -6   2   3      102.39      131.26     15.69 o 
  -5   2   3      125.21      122.59      9.14 o 
  -4   2   3      561.07      515.79     14.13 o 
  -3   2   3      123.00      139.43      6.73 o 
  -2   2   3       55.45       63.75      4.46 o 
  -1   2   3        6.70       14.15      4.20 o 
   0   2   3      428.47      447.35     13.71 o 
   1   2   3      379.40      349.70     11.77 o 
   2   2   3      140.67      141.81      6.74 o 
   3   2   3       50.71       48.45      6.94 o 
   4   2   3       63.49       52.44      9.04 o 
   5   2   3      177.66      189.25     15.76 o 
   6   2   3       19.34        0.28     11.62 o 
  -6   3   3        1.13       -5.08     10.88 o 
  -5   3   3       78.47       82.61      8.42 o 
  -4   3   3      137.68      139.44      8.81 o 
  -3   3   3      130.38      129.21      8.24 o 
  -2   3   3      104.53      120.98      5.68 o 
  -1   3   3     1302.34     1325.15     20.58 o 
   0   3   3       47.44       71.31      7.73 o 
   1   3   3       13.05       12.29      5.64 o 
   2   3   3      651.95      601.36     14.17 o 
   3   3   3       36.96       34.47      6.06 o 
   4   3   3       32.52       29.63      7.84 o 
   5   3   3        3.86       -7.53      7.53 o 
  -6   4   3       22.97       19.39     11.63 o 
  -5   4   3       12.42        2.46      5.32 o 
  -4   4   3        0.64       -2.95      4.45 o 
  -3   4   3      184.27      157.71      8.50 o 
  -2   4   3     2322.62     2369.97     35.16 o 
  -1   4   3       64.26       42.30      8.00 o 
   0   4   3       11.81       14.45      5.73 o 
   1   4   3      178.58      160.89     12.09 o 
   2   4   3       32.80       52.14     17.47 o 
   3   4   3       55.37       54.86      7.12 o 
   4   4   3       58.20       62.21     11.16 o 
   5   4   3        5.78       21.57      9.38 o 
  -6   5   3       72.89       76.45     13.91 o 
  -5   5   3      279.84      269.34     12.40 o 
  -4   5   3       10.02       17.24      5.53 o 
  -3   5   3        3.80       -2.36      5.10 o 
  -2   5   3      432.44      394.36     11.36 o 
  -1   5   3      527.53      499.51     19.21 o 
   0   5   3       33.41       47.17      8.79 o 
   1   5   3       14.35       12.29      8.58 o 
   2   5   3      115.67      119.09     10.92 o 
   3   5   3       86.59       85.81      8.74 o 
   4   5   3      127.79      143.03     14.77 o 
   5   5   3        3.02       -8.29      8.29 o 
  -6   6   3       78.81       73.30     14.51 o 
  -5   6   3       96.19      118.66      9.68 o 
  -4   6   3      116.61      117.97      8.93 o 
  -3   6   3       13.41       11.00      5.15 o 
  -2   6   3       43.45       39.16      5.21 o 
  -1   6   3        0.86       -0.15      6.38 o 
   0   6   3      427.80      377.46     18.98 o 
   1   6   3        5.53       23.03     10.58 o 
   2   6   3        1.21       -6.04      6.04 o 
   3   6   3      263.51      260.68     12.58 o 
   4   6   3       47.39       43.72     10.78 o 
   5   6   3        8.15       14.79     11.66 o 
  -6   7   3       56.11       74.27     14.77 o 
  -5   7   3       21.64       20.73      6.88 o 
  -4   7   3       13.78       10.11      5.80 o 
  -3   7   3      303.93      308.46     12.36 o 
  -2   7   3      208.67      192.45      9.56 o 
  -1   7   3      117.02      111.57     14.02 o 
   0   7   3      164.10      159.84     16.55 o 
   1   7   3       69.08       55.20     13.91 o 
   2   7   3        1.88       15.04     12.83 o 
   3   7   3        4.92       -5.16      9.88 o 
   4   7   3        8.57        6.36      9.56 o 
  -5   8   3       79.76       89.86     10.04 o 
  -4   8   3       69.20       93.34     13.69 o 
  -3   8   3       65.77       52.17      7.32 o 
  -2   8   3       27.53       32.05      5.86 o 
  -1   8   3      155.48      138.97     15.08 o 
   0   8   3       35.96       48.77     13.77 o 
   1   8   3       18.62       30.05     13.93 o 
   2   8   3       83.70       70.84     17.24 o 
   3   8   3       32.14       38.01      9.67 o 
   4   8   3        0.18       -8.81      8.81 o 
  -5   9   3       12.12        7.12      7.68 o 
  -4   9   3      150.62      143.05     10.54 o 
  -3   9   3       72.83       83.71      8.86 o 
  -2   9   3        2.72        7.55      8.69 o 
  -1   9   3       10.85       -4.71      9.46 o 
   0   9   3       98.39       92.81     15.53 o 
   1   9   3       16.23       13.08     13.91 o 
   2   9   3      124.62      124.22     20.52 o 
   3   9   3       34.97       30.80      8.93 o 
  -4  10   3       26.62       15.81      9.77 o 
  -3  10   3      109.51      114.08      9.29 o 
  -2  10   3      129.75      124.13     16.83 o 
  -1  10   3       35.09       45.47     14.49 o 
   0  10   3        0.36       -2.74     11.00 o 
   1  10   3       50.02       39.68     16.99 o 
   2  10   3       32.24       13.78     14.62 o 
   3  10   3        9.93       13.16      9.03 o 
  -4  11   3       40.21       65.90      9.16 o 
  -3  11   3       10.05       16.16     10.36 o 
  -2  11   3      113.52      104.90     16.31 o 
  -1  11   3      107.61      105.00     19.20 o 
   0  11   3        2.34      -11.43     11.43 o 
   1  11   3        1.77       -1.07     14.06 o 
   2  11   3       23.09       -2.71     16.73 o 
  -3  12   3        8.69        5.28     12.18 o 
  -2  12   3       10.28       -8.90     10.98 o 
  -1  12   3       29.21       38.59     15.48 o 
   0  12   3       24.52        2.59     15.54 o 
  -1 -12   4       23.50       -7.05     21.08 o 
   0 -12   4       25.63       23.99     17.36 o 
   1 -12   4       61.72       24.41     18.04 o 
   2 -12   4       21.60      -17.79     17.79 o 
  -2 -11   4       26.18       -7.92     19.18 o 
  -1 -11   4       27.95       28.92     17.88 o 
   0 -11   4       69.44       10.85     19.67 o 
   1 -11   4       54.69       43.65     19.79 o 
   2 -11   4        1.09       -6.59     10.13 o 
   3 -11   4        7.65       11.50      9.18 o 
  -3 -10   4       23.98       27.78      9.16 o 
  -2 -10   4        7.37        0.75     15.72 o 
  -1 -10   4        1.55       -2.03     17.38 o 
   0 -10   4       73.80       98.80     22.01 o 
   1 -10   4      232.11      257.96     24.94 o 
   2 -10   4       75.03       77.29     10.09 o 
   3 -10   4       60.56       67.98     11.89 o 
   4 -10   4       29.07       14.83     10.42 o 
  -4  -9   4        0.76        2.60     16.35 o 
  -3  -9   4       44.74       40.06      8.89 o 
  -2  -9   4       37.44       26.55     18.40 o 
  -1  -9   4       29.48       54.50     18.12 o 
   0  -9   4      118.53      126.11     21.11 o 
   1  -9   4       59.07       36.55     14.88 o 
   2  -9   4      103.58      101.06     19.90 o 
   3  -9   4      103.58      111.22     13.08 o 
   4  -9   4       43.00       66.92     12.24 o 
   5  -9   4       10.94       12.85     10.61 o 
  -4  -8   4       49.46       39.09      9.18 o 
  -3  -8   4      137.09      158.84     12.04 o 
  -2  -8   4      100.87      108.11     22.54 o 
  -1  -8   4       64.96      114.17     23.12 o 
   0  -8   4       77.41       66.10     19.70 o 
   1  -8   4        9.80        0.60      5.27 o 
   2  -8   4       17.43       17.98      6.51 o 
   3  -8   4      102.38      108.04     11.99 o 
   4  -8   4       20.64       17.27      8.97 o 
   5  -8   4       88.13       93.47     14.19 o 
  -5  -7   4        4.09       16.59     11.60 o 
  -4  -7   4        6.13       -1.96      7.00 o 
  -3  -7   4       85.20       77.75      8.76 o 
  -2  -7   4       27.23       12.36     16.24 o 
  -1  -7   4      218.98      237.39     24.05 o 
   0  -7   4       20.40       15.51     15.78 o 
   1  -7   4       10.33        7.21      6.05 o 
   2  -7   4       47.31       50.30      7.52 o 
   3  -7   4      190.59      216.64     14.34 o 
   4  -7   4      118.67      156.69     13.71 o 
   5  -7   4       26.74       18.87     10.45 o 
  -5  -6   4       15.34       40.45     34.96 o 
  -4  -6   4       80.31      102.07     10.28 o 
  -3  -6   4       58.48       61.18     13.97 o 
  -2  -6   4        0.77        8.32     15.53 o 
  -1  -6   4      448.27      455.95     27.18 o 
   0  -6   4      532.02      518.86     25.84 o 
   1  -6   4      109.49      119.45     11.82 o 
   2  -6   4      178.85      171.39      6.75 o 
   3  -6   4        1.59        5.77      5.79 o 
   4  -6   4       90.95      142.04     13.03 o 
   5  -6   4      100.90      108.63     14.71 o 
  -5  -5   4       59.91       59.72     15.95 o 
  -4  -5   4      200.08      242.23     12.64 o 
  -3  -5   4      410.44      439.48     14.68 o 
  -2  -5   4        5.15       19.02     13.82 o 
  -1  -5   4        1.59       -3.94     11.57 o 
   0  -5   4       10.37        6.62      3.60 o 
   1  -5   4      334.70      323.54      7.91 o 
   2  -5   4       68.47       71.21      7.50 o 
   3  -5   4        7.95       -0.46      3.47 o 
   4  -5   4       50.08       62.76     10.82 o 
   5  -5   4      110.67      123.46     15.29 o 
   6  -5   4       51.77       66.74     13.72 o 
  -5  -4   4      127.36      159.63     25.88 o 
  -4  -4   4      299.16      257.28     11.54 o 
  -3  -4   4        9.94        8.36      7.25 o 
  -2  -4   4      787.91      704.54     28.52 o 
  -1  -4   4      127.26      174.48     14.89 o 
   0  -4   4       56.08       58.01      3.87 o 
   1  -4   4       41.04       26.52      2.94 o 
   2  -4   4       91.02      104.42      5.03 o 
   3  -4   4      124.91      112.21      6.80 o 
   4  -4   4       67.12       84.90     11.74 o 
   5  -4   4       43.38       41.06     10.55 o 
   6  -4   4       27.97       22.71     12.08 o 
  -6  -3   4        0.32      -10.14     10.14 o 
  -5  -3   4       67.39       78.97     23.78 o 
  -4  -3   4       39.42       49.14     19.23 o 
  -3  -3   4      170.77      122.45      9.93 o 
  -2  -3   4      299.11      333.18      9.53 o 
  -1  -3   4      520.25      468.12     19.60 o 
   0  -3   4      110.62       97.16      4.59 o 
   1  -3   4     3555.13     3731.47     51.37 o 
   2  -3   4        8.09       16.22      2.69 o 
   3  -3   4       11.60       18.78      6.93 o 
   4  -3   4       67.10       56.50     10.05 o 
   5  -3   4        8.27        4.87      8.42 o 
   6  -3   4       14.86       16.58     11.26 o 
  -6  -2   4       68.72       52.62     12.98 o 
  -5  -2   4       22.63       26.33      8.71 o 
  -4  -2   4        7.86        2.46      5.03 o 
  -3  -2   4      420.80      375.50     13.03 o 
  -2  -2   4     1162.87     1029.40     17.53 o 
  -1  -2   4      373.55      311.26      8.81 o 
   0  -2   4      530.36      484.83      8.65 o 
   1  -2   4       82.33      106.17      3.92 o 
   2  -2   4      661.68      625.73     18.56 o 
   3  -2   4       71.07       45.87      7.73 o 
   4  -2   4       17.57       18.40      8.78 o 
   5  -2   4       12.48        8.72      9.19 o 
   6  -2   4       18.98       25.52     12.00 o 
  -6  -1   4      191.72      228.95     18.28 o 
  -5  -1   4      270.54      266.83     11.55 o 
  -4  -1   4       35.28       30.70      6.03 o 
  -3  -1   4      135.07      126.29      6.85 o 
  -2  -1   4      291.28      257.36      7.07 o 
  -1  -1   4      113.79       93.85      5.27 o 
   0  -1   4      404.54      449.68      9.99 o 
   1  -1   4      149.80      149.70      6.26 o 
   2  -1   4      290.42      288.00     12.09 o 
   3  -1   4      724.12      621.58     20.90 o 
   4  -1   4      257.60      246.09     15.62 o 
   5  -1   4       40.87       51.95     11.20 o 
   6  -1   4       31.33       38.47     13.19 o 
  -6   0   4      104.27       75.34     14.12 o 
  -5   0   4       41.59       50.61      7.02 o 
  -4   0   4      155.11      153.05      8.33 o 
  -3   0   4        3.18       -0.97      3.21 o 
  -2   0   4       12.22       11.15      2.52 o 
  -1   0   4     2176.53     2085.43     28.64 o 
   0   0   4     1993.77     2084.16     42.19 o 
   1   0   4      110.45      100.73      3.65 o 
   2   0   4        4.38        0.61      4.04 o 
   3   0   4       23.10       28.46      6.54 o 
   4   0   4       27.28       33.56      8.24 o 
   5   0   4      103.16      115.53     13.31 o 
   6   0   4       11.19       -9.52      9.52 o 
  -6   1   4      101.28      112.57     15.73 o 
  -5   1   4       25.10       16.64      6.03 o 
  -4   1   4      163.40      157.72      8.40 o 
  -3   1   4      300.98      260.59      8.64 o 
  -2   1   4       19.91        8.19      2.58 o 
  -1   1   4     1675.74     1824.37     28.54 o 
   0   1   4     2878.94     2855.91     35.98 o 
   1   1   4      185.72      229.51      6.06 o 
   2   1   4       18.01        5.44      3.09 o 
   3   1   4        5.91        8.72      5.95 o 
   4   1   4       23.95       24.41      7.87 o 
   5   1   4       48.96       48.39     10.27 o 
   6   1   4       22.82       16.61     12.00 o 
  -6   2   4       41.17       28.03     11.20 o 
  -5   2   4      303.38      301.43     12.24 o 
  -4   2   4      581.92      572.12     14.81 o 
  -3   2   4      215.05      201.84      9.35 o 
  -2   2   4       10.77        6.84      2.68 o 
  -1   2   4      216.02      200.64      4.44 o 
   0   2   4      119.49      118.18      7.77 o 
   1   2   4      377.33      350.35      8.25 o 
   2   2   4      491.88      499.72     16.58 o 
   3   2   4       38.62       40.14      7.87 o 
   4   2   4       55.43       65.91     10.64 o 
   5   2   4      129.10      146.14     15.82 o 
  -6   3   4       25.99       10.51     12.05 o 
  -5   3   4       90.34       85.99      8.39 o 
  -4   3   4      470.27      434.28     13.17 o 
  -3   3   4      117.81      107.15      8.21 o 
  -2   3   4      542.87      555.29     12.15 o 
  -1   3   4      132.61      134.89      4.72 o 
   0   3   4      129.82      139.80      9.15 o 
   1   3   4      103.21       88.24      5.32 o 
   2   3   4      380.89      380.96     11.33 o 
   3   3   4       70.78       75.09      9.87 o 
   4   3   4       97.82      120.71     12.26 o 
   5   3   4        6.70        1.54      8.32 o 
  -6   4   4        2.46       10.51     10.35 o 
  -5   4   4       40.58       52.39      7.17 o 
  -4   4   4      120.72      123.51      8.20 o 
  -3   4   4      362.06      370.46     11.27 o 
  -2   4   4      879.60      892.86     55.90 o 
  -1   4   4      442.03      476.46      9.59 o 
   0   4   4      256.37      253.95     13.04 o 
   1   4   4      706.18      683.75     23.09 o 
   2   4   4        6.44        5.75      4.40 o 
   3   4   4       46.63       46.54      8.53 o 
   4   4   4       39.35       44.43      9.33 o 
   5   4   4        6.04       -2.52     10.04 o 
  -6   5   4      112.47      104.40     15.53 o 
  -5   5   4      110.57      121.72      9.56 o 
  -4   5   4       15.93       17.88      6.83 o 
  -3   5   4      262.31      292.57     10.85 o 
  -2   5   4      946.92      972.69     19.19 o 
  -1   5   4       76.13       67.95      9.04 o 
   0   5   4        0.64       10.91      6.23 o 
   1   5   4      199.35      210.27     15.14 o 
   2   5   4       80.79       76.42      7.29 o 
   3   5   4      147.35      167.60     12.82 o 
   4   5   4      110.85      147.34     14.22 o 
   5   5   4        2.38        2.40     10.33 o 
  -6   6   4      144.79      129.40     16.93 o 
  -5   6   4      241.07      242.40     11.96 o 
  -4   6   4       59.41       71.64      7.42 o 
  -3   6   4        7.65       10.02      5.17 o 
  -2   6   4       75.56       80.41      6.79 o 
  -1   6   4      367.87      437.55     20.46 o 
   0   6   4      436.85      421.45     20.90 o 
   1   6   4        9.75       -5.55      8.87 o 
   2   6   4       47.45       36.55      9.25 o 
   3   6   4      196.12      184.03     13.25 o 
   4   6   4       76.66       62.06     11.93 o 
  -6   7   4       56.08       55.05     14.40 o 
  -5   7   4       58.62       50.26     16.81 o 
  -4   7   4       74.98       70.56      8.30 o 
  -3   7   4      444.59      460.76     14.49 o 
  -2   7   4       50.79       54.75     10.10 o 
  -1   7   4      101.89      134.01     14.34 o 
   0   7   4      551.95      572.00     25.87 o 
   1   7   4      155.63      148.92     16.98 o 
   2   7   4        1.23       -4.67     10.83 o 
   3   7   4       30.81       18.04      7.61 o 
   4   7   4       13.47        5.46      9.81 o 
  -5   8   4       44.49       43.53     11.00 o 
  -4   8   4      107.31       94.49      9.45 o 
  -3   8   4       66.07       73.88      8.04 o 
  -2   8   4      290.29      264.65     18.89 o 
  -1   8   4       69.82       60.66     13.28 o 
   0   8   4      170.72      167.29     16.87 o 
   1   8   4       14.64        7.43     10.75 o 
   2   8   4      118.37      125.99      9.56 o 
   3   8   4       23.34       11.69      7.47 o 
   4   8   4        5.54       -1.24      9.07 o 
  -5   9   4       25.31        4.50      7.91 o 
  -4   9   4      132.87      140.20     10.69 o 
  -3   9   4       80.30       67.50      8.71 o 
  -2   9   4        7.34       16.52      8.08 o 
  -1   9   4      156.33      154.51     16.24 o 
   0   9   4       29.41       32.22     11.66 o 
   1   9   4      137.54      128.21     19.45 o 
   2   9   4       61.63       21.20     15.56 o 
   3   9   4       54.28       48.00     10.57 o 
  -4  10   4       52.01       28.39      8.28 o 
  -3  10   4      110.43      115.53     12.00 o 
  -2  10   4      103.95      118.34     15.19 o 
  -1  10   4       27.04       19.15     10.33 o 
   0  10   4       34.36       28.46     13.34 o 
   1  10   4       13.34       -2.04     13.56 o 
   2  10   4      111.09       82.58     19.51 o 
  -4  11   4       37.34       41.91      7.79 o 
  -3  11   4       34.10       33.76      9.53 o 
  -2  11   4      117.48      109.81     16.76 o 
  -1  11   4       90.02       60.91     14.59 o 
   0  11   4        6.09        1.81     13.11 o 
   1  11   4       24.94       17.85     14.64 o 
  -2  12   4       34.00       13.25     12.12 o 
  -1  12   4       26.67        6.05     13.84 o 
   0  12   4       27.54       34.56     17.16 o 
  -1 -12   5        1.95       10.76     20.43 o 
   0 -12   5       72.03       37.33     20.90 o 
   2 -12   5        0.17      -17.61     17.61 o 
  -2 -11   5       40.79       33.10     19.33 o 
  -1 -11   5       31.08      -11.00     18.19 o 
   0 -11   5        5.55      -15.02     15.02 o 
   1 -11   5      101.68      100.50     22.31 o 
   2 -11   5        1.22      -15.89     15.89 o 
   3 -11   5        0.64       -5.06      8.45 o 
  -3 -10   5       16.57       33.06      9.70 o 
  -2 -10   5        7.99        9.62     16.77 o 
  -1 -10   5        3.95        2.61     15.93 o 
   0 -10   5      142.93      170.78     23.74 o 
   1 -10   5        0.30        2.74     16.62 o 
   2 -10   5       72.47       70.33      9.46 o 
   3 -10   5       66.79       55.20     11.35 o 
   4 -10   5       12.38       10.69      9.89 o 
  -4  -9   5        1.41       53.08     17.64 o 
  -3  -9   5       73.54       61.78      9.85 o 
  -2  -9   5       24.21       25.77     17.78 o 
  -1  -9   5        0.71       -1.81     15.10 o 
   0  -9   5        8.12        3.20     16.36 o 
   1  -9   5      311.95      291.63     13.26 o 
   2  -9   5       12.34        2.13      6.17 o 
   3  -9   5       78.76       93.80     12.61 o 
   4  -9   5        2.37       -8.26      8.26 o 
  -4  -8   5       39.14       33.96     13.10 o 
  -3  -8   5      138.05      187.05     21.77 o 
  -2  -8   5      111.84       94.46     19.39 o 
  -1  -8   5      108.19       98.77     22.39 o 
   0  -8   5        7.32       20.63     18.40 o 
   1  -8   5      114.04      106.29      9.06 o 
   2  -8   5      158.81      157.67     10.69 o 
   3  -8   5       29.42       34.40      9.24 o 
   4  -8   5       20.23       22.94      9.34 o 
   5  -8   5       17.23       16.18     10.91 o 
  -5  -7   5        6.35       13.48     12.20 o 
  -4  -7   5       64.64       65.52      8.98 o 
  -3  -7   5       83.43      105.78     10.07 o 
  -2  -7   5       29.16       43.28     16.90 o 
  -1  -7   5       85.03       86.49     21.71 o 
   0  -7   5      123.88      158.33     20.53 o 
   1  -7   5        1.03       -0.33      3.27 o 
   2  -7   5       43.61       87.44     19.19 o 
   3  -7   5       82.90       65.01     10.57 o 
   4  -7   5       18.56       20.25      8.38 o 
   5  -7   5       56.62       89.18     14.33 o 
  -5  -6   5       38.93       70.07     13.94 o 
  -4  -6   5       18.47       13.52      6.95 o 
  -3  -6   5        1.81       -0.14      5.40 o 
  -2  -6   5       34.72       29.26     14.70 o 
  -1  -6   5      345.81      356.23     24.79 o 
   0  -6   5      181.86      203.30     19.75 o 
   1  -6   5      494.38      502.68     13.07 o 
   2  -6   5       82.87       86.54      5.57 o 
   3  -6   5       48.71       43.34      9.28 o 
   4  -6   5       24.25       24.73      8.23 o 
   5  -6   5       17.02       22.91     10.36 o 
  -5  -5   5      116.80      113.77     15.70 o 
  -4  -5   5      347.50      329.25     13.11 o 
  -3  -5   5       11.72       12.80      5.77 o 
  -2  -5   5       35.43       23.30     14.96 o 
  -1  -5   5      565.58      571.42     26.94 o 
   0  -5   5       95.96       85.53      5.09 o 
   1  -5   5      231.37      267.21      7.51 o 
   2  -5   5       94.03      114.39      5.89 o 
   3  -5   5       69.06       67.54      6.32 o 
   4  -5   5      139.81      142.54     14.62 o 
   5  -5   5      103.56      110.09     14.92 o 
  -5  -4   5      196.04      220.41     18.04 o 
  -4  -4   5      217.16      177.91      9.95 o 
  -3  -4   5      496.83      537.64     17.65 o 
  -2  -4   5       79.85       62.79     12.95 o 
  -1  -4   5       74.70      101.84     12.46 o 
   0  -4   5      112.75      126.84      5.10 o 
   1  -4   5      403.75      373.30      8.35 o 
   2  -4   5      151.78      153.55      6.15 o 
   3  -4   5       41.51       28.29      4.64 o 
   4  -4   5       18.14       23.90      7.02 o 
   5  -4   5       58.44       72.05     12.61 o 
   6  -4   5       56.25       35.73     13.41 o 
  -5  -3   5      117.05      137.57     14.86 o 
  -4  -3   5       34.65       38.23     11.75 o 
  -3  -3   5       15.17        4.50      4.45 o 
  -2  -3   5     1369.39     1496.23     59.76 o 
  -1  -3   5       99.56       86.06     10.15 o 
   0  -3   5      190.41      200.80      5.36 o 
   1  -3   5      977.27     1060.18     15.40 o 
   2  -3   5      269.81      259.71      6.82 o 
   3  -3   5      139.49      141.73      7.47 o 
   4  -3   5       38.96       37.39      9.46 o 
   5  -3   5        3.80       -7.90      7.90 o 
   6  -3   5        9.90        5.28     11.06 o 
  -5  -2   5       52.89       47.40      7.55 o 
  -4  -2   5       64.60       62.90      6.98 o 
  -3  -2   5      640.10      601.51     33.37 o 
  -2  -2   5      268.77      243.90      7.29 o 
  -1  -2   5      316.36      349.53      9.72 o 
   0  -2   5      964.28      895.01     11.99 o 
   1  -2   5      424.90      451.96     11.07 o 
   2  -2   5       25.49       19.78      3.47 o 
   3  -2   5      213.62      225.99     13.34 o 
   4  -2   5       37.49       33.84      9.24 o 
   5  -2   5       10.63       21.89      9.67 o 
   6  -2   5       28.11       20.43     11.63 o 
  -5  -1   5      135.89      118.95      9.22 o 
  -4  -1   5      130.03      121.36      8.28 o 
  -3  -1   5     1040.07     1069.08     21.63 o 
  -2  -1   5      612.59      613.08     11.75 o 
  -1  -1   5       51.07       52.45      5.19 o 
   0  -1   5       37.88       57.02      3.99 o 
   1  -1   5        1.24        2.42      1.56 o 
   2  -1   5      191.10      204.56     10.15 o 
   3  -1   5      538.39      461.66     18.34 o 
   4  -1   5      136.16      136.56     12.08 o 
   5  -1   5       48.24       40.50      9.78 o 
   6  -1   5       26.74       38.38     13.10 o 
  -5   0   5      183.84      173.86     15.48 o 
  -4   0   5       47.80       42.51      5.98 o 
  -3   0   5      246.33      244.77      8.59 o 
  -2   0   5      165.84      159.06      5.36 o 
  -1   0   5     1570.57     1558.72     23.42 o 
   0   0   5     2884.75     2939.34     30.72 o 
   1   0   5       71.32       76.67      3.77 o 
   2   0   5      259.46      230.14     10.94 o 
   3   0   5      105.27      105.88     10.70 o 
   4   0   5      139.94      121.05     11.49 o 
   5   0   5       87.08       91.58     13.41 o 
   6   0   5       12.82       15.41     12.08 o 
  -5   1   5       36.43       43.19      6.93 o 
  -4   1   5      596.36      540.61     14.43 o 
  -3   1   5       20.53       15.24      3.82 o 
  -2   1   5      156.53      148.08      5.41 o 
  -1   1   5     2661.04     2802.71     37.97 o 
   0   1   5     1451.17     1420.06     16.63 o 
   1   1   5      690.23      721.08     12.54 o 
   2   1   5      152.51      138.90      6.07 o 
   3   1   5       26.06       33.48      7.52 o 
   4   1   5        2.12       -0.04      6.88 o 
   5   1   5      129.17      135.61     13.80 o 
  -5   2   5      302.51      315.36     12.82 o 
  -4   2   5      577.88      559.50     14.90 o 
  -3   2   5      679.95      709.75     20.66 o 
  -2   2   5       34.09       33.59      2.86 o 
  -1   2   5      237.02      210.65      6.48 o 
   0   2   5      379.96      387.00     17.75 o 
   1   2   5      344.39      338.43      8.51 o 
   2   2   5      526.54      557.24     12.93 o 
   3   2   5       30.60       39.24      7.05 o 
   4   2   5      243.19      212.64     14.70 o 
   5   2   5       50.04       41.83     11.55 o 
  -5   3   5      195.99      174.89     10.48 o 
  -4   3   5      462.19      436.67     18.26 o 
  -3   3   5       74.47       70.41      6.47 o 
  -2   3   5     1155.48     1222.59     15.67 o 
  -1   3   5      688.87      745.82     13.76 o 
   0   3   5      130.33      134.15      9.24 o 
   1   3   5     1484.51     1470.74     23.28 o 
   2   3   5      417.62      422.02     12.29 o 
   3   3   5       82.16       84.47      9.90 o 
   4   3   5       51.03       62.05     10.21 o 
   5   3   5      107.07      133.42     16.02 o 
  -5   4   5       90.59      101.56      9.29 o 
  -4   4   5      124.05      137.57      9.52 o 
  -3   4   5      522.30      504.50     13.41 o 
  -2   4   5      791.21      722.03     10.81 o 
  -1   4   5     1483.58     1603.33     26.30 o 
   0   4   5      561.29      576.15     20.07 o 
   1   4   5      106.80      112.21     10.27 o 
   2   4   5      222.67      230.27     10.14 o 
   3   4   5       95.82      119.39     12.37 o 
   4   4   5      106.08      131.14     14.08 o 
   5   4   5        0.23       -7.50      8.82 o 
  -5   5   5       93.18      106.06      9.25 o 
  -4   5   5       46.24       42.97      6.49 o 
  -3   5   5      433.74      459.96     16.09 o 
  -2   5   5     1265.47     1249.33     23.12 o 
  -1   5   5       42.20       38.50      4.35 o 
   0   5   5      419.23      454.35     19.23 o 
   1   5   5      327.95      350.49     18.12 o 
   2   5   5       14.79       22.31      6.28 o 
   3   5   5      202.33      187.71     13.75 o 
   4   5   5      131.42      116.77     14.28 o 
   5   5   5       23.58       28.02     11.46 o 
  -6   6   5      178.97      183.56     17.29 o 
  -5   6   5      175.78      138.24      9.99 o 
  -4   6   5       35.44       32.11      7.39 o 
  -3   6   5       57.74       48.86      6.82 o 
  -2   6   5      565.12      544.84     14.65 o 
  -1   6   5      208.20      223.28     15.41 o 
   0   6   5      143.17      154.93     13.61 o 
   1   6   5      160.87      188.17     16.09 o 
   2   6   5      157.07      155.53      9.53 o 
   3   6   5      212.62      195.22     13.82 o 
   4   6   5       81.67       62.12     12.08 o 
  -6   7   5       57.32       53.02     13.28 o 
  -5   7   5       80.44       79.40     19.69 o 
  -4   7   5      128.66      146.73      9.82 o 
  -3   7   5      186.81      176.95      9.74 o 
  -2   7   5       37.49       30.64     10.17 o 
  -1   7   5      657.40      680.64     27.29 o 
   0   7   5      366.58      359.25     20.77 o 
   1   7   5       45.75       61.74     13.16 o 
   2   7   5       31.39       28.93     11.06 o 
   3   7   5       98.39      107.30     12.49 o 
   4   7   5       27.54       30.05     10.24 o 
  -5   8   5       25.80       33.98      8.07 o 
  -4   8   5       97.43       92.71      9.27 o 
  -3   8   5      267.00      266.55     12.13 o 
  -2   8   5       72.62       64.70     12.27 o 
  -1   8   5       51.80       52.06     10.92 o 
   0   8   5      346.00      365.91     22.31 o 
   1   8   5       86.48       65.84     14.15 o 
   2   8   5       74.72       80.01     13.00 o 
   3   8   5       16.99       22.75      8.05 o 
  -5   9   5       35.22       46.19     12.35 o 
  -4   9   5       66.23       71.06      9.15 o 
  -3   9   5       21.01        6.57     11.06 o 
  -2   9   5       50.53       37.98     11.16 o 
  -1   9   5       73.29       51.88     10.86 o 
   0   9   5       19.11       13.78     10.89 o 
   1   9   5      104.07      102.81     17.85 o 
   2   9   5      142.97      127.78      9.65 o 
   3   9   5       39.17       47.22     10.32 o 
  -4  10   5       65.84       68.13      9.50 o 
  -3  10   5       27.15        6.29     11.22 o 
  -2  10   5       34.69       49.96     11.19 o 
  -1  10   5       61.63       71.76     13.82 o 
   0  10   5       34.65       10.95     11.83 o 
   1  10   5       31.64       11.07     13.65 o 
   2  10   5       50.00       30.73     11.95 o 
  -3  11   5       37.15       47.29     10.14 o 
  -2  11   5       76.26       76.30     13.80 o 
  -1  11   5       43.26       62.55     13.72 o 
   0  11   5        3.20      -11.44     11.44 o 
   1  11   5       25.10       10.29     15.14 o 
  -1  12   5       24.49       15.56     13.75 o 
   0 -12   6       20.27       21.79     19.73 o 
   1 -12   6       45.17        8.57     20.71 o 
  -2 -11   6       64.64       71.97     21.39 o 
  -1 -11   6       20.28        2.38     18.00 o 
   0 -11   6       12.56       18.41     16.64 o 
   1 -11   6       16.02       -2.24     16.62 o 
   2 -11   6        0.29        5.48      8.67 o 
   3 -11   6        0.23        8.91      9.27 o 
  -3 -10   6       51.10       87.18     21.68 o 
  -2 -10   6        1.85       -5.39     17.17 o 
  -1 -10   6        4.68      -16.42     16.42 o 
   0 -10   6       79.96       71.02     21.15 o 
   1 -10   6       64.92       72.84     20.19 o 
   2 -10   6       25.77       23.51      8.39 o 
   3 -10   6       19.33       29.32     10.11 o 
   4 -10   6        3.73        7.58     11.01 o 
  -4  -9   6       19.33       47.17     16.71 o 
  -3  -9   6       79.33      108.82     20.65 o 
  -2  -9   6       40.76       93.01     21.11 o 
  -1  -9   6        2.29       16.73     18.37 o 
   0  -9   6      100.10       68.25     17.91 o 
   1  -9   6      111.25      112.40      9.88 o 
   2  -9   6      134.21      118.25     11.83 o 
   3  -9   6      104.17      109.27     13.53 o 
   4  -9   6        0.23       -2.53      8.87 o 
  -4  -8   6       51.10       87.30     17.47 o 
  -3  -8   6      165.40      209.53     24.94 o 
  -2  -8   6      126.00      112.66     21.49 o 
  -1  -8   6      280.80      323.89     26.78 o 
   0  -8   6        2.61        5.11     16.98 o 
   1  -8   6        2.76        2.78      5.01 o 
   2  -8   6       46.74       47.93      9.25 o 
   3  -8   6       63.98       66.86     11.23 o 
   4  -8   6       26.80       22.37      9.49 o 
   5  -8   6       21.49       31.17     12.02 o 
  -5  -7   6       11.72       37.82     12.21 o 
  -4  -7   6      230.90      251.45     21.82 o 
  -3  -7   6      108.89      178.32     21.80 o 
  -2  -7   6       51.37       48.37     15.97 o 
  -1  -7   6      157.81      180.65     23.55 o 
   0  -7   6      226.19      265.66     24.67 o 
   1  -7   6        3.23        1.89      4.35 o 
   2  -7   6       39.14       32.29      4.74 o 
   3  -7   6       75.35       96.03     11.96 o 
   4  -7   6       38.46       38.80     10.42 o 
   5  -7   6       44.82       40.05     11.84 o 
  -5  -6   6       79.23       93.37     15.39 o 
  -4  -6   6        5.86       15.75     11.55 o 
  -3  -6   6       53.76       50.12     10.67 o 
  -2  -6   6      134.38      165.07     20.89 o 
  -1  -6   6      589.23      570.09     28.85 o 
   0  -6   6       73.03       76.59      8.24 o 
   1  -6   6      466.45      452.22     11.65 o 
   2  -6   6      415.60      444.78     12.33 o 
   3  -6   6        1.43       -6.42      6.42 o 
   4  -6   6       84.70      114.54     13.85 o 
   5  -6   6       26.97       13.93      9.74 o 
  -5  -5   6      183.43      209.53     18.65 o 
  -4  -5   6      482.12      512.23     26.11 o 
  -3  -5   6        7.67        9.13      5.37 o 
  -2  -5   6      323.50      336.87     23.31 o 
  -1  -5   6      481.71      508.47     24.76 o 
   0  -5   6      949.65      972.01     15.53 o 
   1  -5   6       77.40       67.79      5.39 o 
   2  -5   6       27.87       23.71      4.43 o 
   3  -5   6      102.20      116.79      7.75 o 
   4  -5   6       32.76       23.08      9.55 o 
   5  -5   6       93.78       75.31     13.94 o 
  -5  -4   6      232.67      175.44     16.22 o 
  -4  -4   6      398.69      391.83     22.41 o 
  -3  -4   6      805.86      730.42     29.32 o 
  -2  -4   6      110.16       81.28     12.94 o 
  -1  -4   6       19.64       23.96      4.85 o 
   0  -4   6       18.78       16.49      2.70 o 
   1  -4   6     2189.79     2277.22     33.30 o 
   2  -4   6       14.01       10.45      3.67 o 
   3  -4   6       15.74       11.62      4.60 o 
   4  -4   6      270.87      263.22     11.11 o 
   5  -4   6       34.82       41.92     11.56 o 
  -5  -3   6      165.45      178.85     17.05 o 
  -4  -3   6       49.17       27.55      9.87 o 
  -3  -3   6      257.21      296.73     10.15 o 
  -2  -3   6     1086.71     1090.52     18.89 o 
  -1  -3   6      171.29      165.26      8.28 o 
   0  -3   6      761.10      786.69     11.92 o 
   1  -3   6      912.26      851.49     12.81 o 
   2  -3   6      881.34      932.42     25.41 o 
   3  -3   6      160.58      149.35      7.97 o 
   4  -3   6        9.73       16.42      8.10 o 
   5  -3   6       22.26        6.93      9.70 o 
  -5  -2   6       78.74       89.18     13.07 o 
  -4  -2   6      130.88      117.98     14.52 o 
  -3  -2   6      514.87      488.38     12.47 o 
  -2  -2   6      724.69      812.59     14.45 o 
  -1  -2   6      865.07      790.98     15.85 o 
   0  -2   6     2634.54     2725.74     34.15 o 
   1  -2   6      421.05      406.88      7.70 o 
   2  -2   6      303.67      290.87      9.15 o 
   3  -2   6      476.91      495.28     19.85 o 
   4  -2   6       47.18       65.25     10.78 o 
   5  -2   6        4.45       -0.59      9.25 o 
  -6  -1   6      232.35      211.20     17.60 o 
  -5  -1   6       99.65      111.89     14.02 o 
  -4  -1   6      229.75      226.07     16.42 o 
  -3  -1   6     1168.24     1202.86     35.54 o 
  -2  -1   6      429.72      387.69     16.96 o 
  -1  -1   6      334.50      355.04      9.49 o 
   0  -1   6     1997.00     2065.48     51.72 o 
   1  -1   6      119.51      147.70      4.44 o 
   2  -1   6       48.28       53.29      7.02 o 
   3  -1   6      765.83      722.66     23.80 o 
   4  -1   6      246.96      242.23     15.32 o 
   5  -1   6      111.32       99.97     13.72 o 
  -6   0   6      155.48      153.79     16.93 o 
  -5   0   6      141.99      140.73     13.66 o 
  -4   0   6      198.93      196.32      9.29 o 
  -3   0   6      172.48      178.17      7.39 o 
  -2   0   6      684.38      713.00     14.83 o 
  -1   0   6     2284.46     2417.77     34.44 o 
   0   0   6     1442.09     1551.66     18.19 o 
   1   0   6      452.91      441.26      7.83 o 
   2   0   6      620.12      646.00     19.61 o 
   3   0   6       89.21      101.23     10.15 o 
   4   0   6      183.19      198.19     14.85 o 
   5   0   6      185.90      177.28     16.19 o 
  -6   1   6       22.09       22.47     10.60 o 
  -5   1   6       56.54       77.41     12.61 o 
  -4   1   6      286.68      253.80     10.00 o 
  -3   1   6      206.15      180.65      7.44 o 
  -2   1   6      111.09       99.27      3.81 o 
  -1   1   6     6216.17     6891.94    112.63 o 
   0   1   6     2013.40     2191.95     28.34 o 
   1   1   6      166.91      160.12      5.80 o 
   2   1   6      276.30      280.37     12.49 o 
   3   1   6      196.51      212.61     13.44 o 
   4   1   6       33.52       26.94      8.93 o 
   5   1   6      137.60      143.18     16.46 o 
  -6   2   6       52.91       34.95     11.28 o 
  -5   2   6      215.86      212.33     16.46 o 
  -4   2   6      605.60      557.39     14.79 o 
  -3   2   6      159.79      162.40      7.22 o 
  -2   2   6      134.55      123.73      8.16 o 
  -1   2   6      515.82      534.47     11.67 o 
   0   2   6     1354.21     1403.47     18.46 o 
   1   2   6      636.76      679.15     14.34 o 
   2   2   6      365.69      406.62     11.10 o 
   3   2   6       24.46       20.28      7.45 o 
   4   2   6      329.97      320.89     17.82 o 
   5   2   6      102.73       84.38     14.24 o 
  -6   3   6        3.23       -0.43     10.38 o 
  -5   3   6      201.18      185.60     15.59 o 
  -4   3   6      435.64      415.13     12.69 o 
  -3   3   6      283.93      294.36      9.87 o 
  -2   3   6      495.97      536.13      9.16 o 
  -1   3   6        2.68        2.65      2.46 o 
   0   3   6       19.36       26.84      5.77 o 
   1   3   6     1036.19     1017.74     18.30 o 
   2   3   6      595.98      598.71     14.70 o 
   3   3   6      174.31      148.00     12.37 o 
   4   3   6       98.25      114.80     13.25 o 
   5   3   6       79.57       92.17     14.65 o 
  -6   4   6        1.81       -2.00      9.84 o 
  -5   4   6       39.16       41.55     11.50 o 
  -4   4   6       69.54       69.99      8.24 o 
  -3   4   6      185.80      165.07      8.24 o 
  -2   4   6      953.70      972.45     14.46 o 
  -1   4   6      832.58      901.42     16.72 o 
   0   4   6       32.47       34.99      6.88 o 
   1   4   6      369.95      365.23     10.82 o 
   2   4   6      131.72      111.97      7.90 o 
   3   4   6      175.15      193.55     13.97 o 
   4   4   6       85.60       64.99     11.96 o 
   5   4   6        3.24        7.98     10.81 o 
  -6   5   6       34.51       23.19     11.32 o 
  -5   5   6       46.63       36.50     10.86 o 
  -4   5   6       58.76       84.59     10.32 o 
  -3   5   6      173.00      192.29      9.14 o 
  -2   5   6       94.76      111.29     13.26 o 
  -1   5   6       67.26       84.21      5.33 o 
   0   5   6      532.84      542.38     21.49 o 
   1   5   6      154.63      174.67     13.60 o 
   2   5   6       53.20       49.68      9.40 o 
   3   5   6      131.33      135.82     12.79 o 
   4   5   6       93.28      109.72     14.02 o 
  -6   6   6       89.83       80.91     15.47 o 
  -5   6   6      114.09      144.36     16.42 o 
  -4   6   6        0.45       -0.80      5.46 o 
  -3   6   6      121.83      124.63      8.34 o 
  -2   6   6       16.88       25.01     10.08 o 
  -1   6   6       43.65       49.50     10.86 o 
   0   6   6       61.17       93.98     12.49 o 
   1   6   6      144.45      142.53     14.85 o 
   2   6   6      115.82      126.94      8.90 o 
   3   6   6      141.89      130.42     12.70 o 
   4   6   6       36.66       28.94      9.78 o 
  -5   7   6       40.32       56.81      8.69 o 
  -4   7   6       74.69       72.51      8.44 o 
  -3   7   6        0.72        4.89      5.22 o 
  -2   7   6       56.16       61.66     12.89 o 
  -1   7   6       67.22       93.12     13.00 o 
   0   7   6      569.18      569.14     25.58 o 
   1   7   6        0.36       -3.89      8.79 o 
   2   7   6       22.20       21.87      6.03 o 
   3   7   6       39.13       38.08      9.34 o 
   4   7   6       21.28       18.59     10.54 o 
  -5   8   6       19.14       10.01      7.69 o 
  -4   8   6       61.54       77.39      8.92 o 
  -3   8   6       51.65       60.26     13.25 o 
  -2   8   6        1.14        1.52      9.22 o 
  -1   8   6      190.98      191.10     15.70 o 
   0   8   6       30.83       47.42     10.94 o 
   1   8   6      149.39      138.68     17.45 o 
   2   8   6        3.03        0.61      5.52 o 
   3   8   6        2.77       -1.87      6.69 o 
  -5   9   6       21.79       28.76      8.66 o 
  -4   9   6       44.95       36.67     13.02 o 
  -3   9   6        2.07        5.25     11.43 o 
  -2   9   6        0.34        3.46      9.07 o 
  -1   9   6       41.14       62.83     11.31 o 
   0   9   6       70.68       86.89     15.01 o 
   1   9   6        3.91       -9.67     10.54 o 
   2   9   6       85.79       79.40     10.35 o 
  -4  10   6       27.06        5.76     10.97 o 
  -3  10   6       15.71        6.56     12.11 o 
  -2  10   6       12.47       40.28      9.15 o 
  -1  10   6       19.07       29.65     11.31 o 
   0  10   6       10.29        3.33     11.00 o 
   1  10   6       37.90        4.80     13.56 o 
   2  10   6        6.06        5.77      7.28 o 
  -3  11   6       11.48       32.36      7.76 o 
  -2  11   6       84.45       67.61     12.57 o 
  -1  11   6       27.08       42.14     12.70 o 
   0  11   6        0.71        1.02     12.20 o 
   0 -12   7        7.61      -16.07     19.35 o 
   1 -12   7       56.37       74.51     25.22 o 
  -2 -11   7       86.30       80.02     21.15 o 
  -1 -11   7       11.86       -7.98     15.81 o 
   0 -11   7      126.07       88.28     21.36 o 
   1 -11   7       23.14       -7.34     16.43 o 
   2 -11   7        5.07       11.63      9.52 o 
   3 -11   7        0.40        6.13      9.78 o 
  -3 -10   7       85.58      131.68     21.88 o 
  -2 -10   7       40.42       27.98     17.29 o 
  -1 -10   7       33.63       39.03     19.97 o 
   0 -10   7       48.24       41.52     19.91 o 
   1 -10   7      142.22      138.14     22.75 o 
   2 -10   7       46.06       61.77     10.66 o 
   3 -10   7       91.87      115.69     14.51 o 
  -3  -9   7      107.01      138.57     22.66 o 
  -2  -9   7       24.74       34.89     15.72 o 
  -1  -9   7       31.26       30.57     18.13 o 
   0  -9   7      201.04      225.10     25.38 o 
   1  -9   7      202.28      221.52     12.15 o 
   2  -9   7      216.69      209.41     15.05 o 
   3  -9   7       75.11       67.79     12.03 o 
   4  -9   7       34.24       32.47     11.01 o 
  -4  -8   7       77.75      105.18     19.11 o 
  -3  -8   7      227.87      199.82     22.16 o 
  -2  -8   7      213.94      282.84     25.44 o 
  -1  -8   7      144.25      145.65     22.56 o 
   0  -8   7       60.31       61.89     18.03 o 
   1  -8   7       18.57       10.13      4.43 o 
   2  -8   7      411.05      405.30     19.12 o 
   3  -8   7      128.57      118.72     13.50 o 
   4  -8   7        7.97       12.26      9.62 o 
  -4  -7   7      118.39      119.76     17.04 o 
  -3  -7   7      145.01      165.14     21.60 o 
  -2  -7   7      185.91      186.25     21.89 o 
  -1  -7   7      397.48      413.08     26.98 o 
   0  -7   7      106.12      120.74     20.34 o 
   1  -7   7       58.95       74.09     15.54 o 
   2  -7   7       58.47       54.81      6.00 o 
   3  -7   7      276.19      281.68     16.79 o 
   4  -7   7      132.29      134.15     15.19 o 
   5  -7   7       61.98       39.91     12.80 o 
  -5  -6   7       19.57       33.42     13.16 o 
  -4  -6   7       66.19       77.22     15.13 o 
  -3  -6   7       19.12       22.91     11.77 o 
  -2  -6   7      115.51      131.73     20.52 o 
  -1  -6   7      440.40      427.44     24.90 o 
   0  -6   7      437.24      481.19     12.17 o 
   1  -6   7     1022.05      965.16     16.47 o 
   2  -6   7      436.82      413.01     12.48 o 
   3  -6   7        3.53        6.41      4.61 o 
   4  -6   7      123.97      140.63     14.19 o 
   5  -6   7       62.69       61.89     12.85 o 
  -5  -5   7      141.74      176.35     18.22 o 
  -4  -5   7       61.19       56.34     13.22 o 
  -3  -5   7       53.12       55.92     12.95 o 
  -2  -5   7      313.76      326.88     23.36 o 
  -1  -5   7      577.94      536.53     27.86 o 
   0  -5   7      240.65      244.76      7.53 o 
   1  -5   7      668.66      640.60     12.30 o 
   2  -5   7      433.59      427.07     12.28 o 
   3  -5   7       97.10       90.58      7.49 o 
   4  -5   7       86.86      101.07     13.56 o 
   5  -5   7       78.48       88.90     14.17 o 
  -5  -4   7      135.17      151.39     16.56 o 
  -4  -4   7      386.26      417.98     23.37 o 
  -3  -4   7      208.34      139.98     15.75 o 
  -2  -4   7      174.67      227.93     19.12 o 
  -1  -4   7       39.33       52.60      6.37 o 
   0  -4   7      923.23      880.37     13.74 o 
   1  -4   7      495.51      484.12     10.13 o 
   2  -4   7       18.63       10.69      7.28 o 
   3  -4   7      142.67      150.07      8.48 o 
   4  -4   7      240.28      249.93     11.35 o 
   5  -4   7      118.42      158.94     16.15 o 
  -6  -3   7       20.26       46.20     13.94 o 
  -5  -3   7       44.70       54.80     12.40 o 
  -4  -3   7       18.91       20.97     10.04 o 
  -3  -3   7      462.07      451.21     22.13 o 
  -2  -3   7      653.47      583.38     24.17 o 
  -1  -3   7       39.36       54.16      5.59 o 
   0  -3   7      405.93      389.49      7.88 o 
   1  -3   7     2200.63     2079.79     25.02 o 
   2  -3   7      375.36      362.85     11.05 o 
   3  -3   7       65.01       68.26      6.48 o 
   4  -3   7       53.63       51.80      6.53 o 
   5  -3   7       31.85       38.76      6.88 o 
  -6  -2   7       28.65       70.77     13.56 o 
  -5  -2   7        0.46       -3.09      8.64 o 
  -4  -2   7       28.07       27.43     10.76 o 
  -3  -2   7      434.12      413.81     21.18 o 
  -2  -2   7      448.81      451.27     19.82 o 
  -1  -2   7     1004.73     1005.28     19.23 o 
   0  -2   7      223.44      213.35      5.50 o 
   1  -2   7      258.05      236.34      6.15 o 
   2  -2   7      275.99      295.19      9.59 o 
   3  -2   7      579.72      561.82     20.99 o 
   4  -2   7       24.02       30.91      9.01 o 
   5  -2   7       23.64       16.76     10.24 o 
  -6  -1   7       79.88      124.50     15.73 o 
  -5  -1   7       22.95       18.61      9.50 o 
  -4  -1   7       76.52       79.29     12.86 o 
  -3  -1   7      882.69      817.69     28.80 o 
  -2  -1   7      237.20      232.14     11.61 o 
  -1  -1   7       11.46       19.49      3.54 o 
   0  -1   7      465.68      466.20      8.02 o 
   1  -1   7       20.64       26.64      2.78 o 
   2  -1   7      321.08      283.63     17.95 o 
   3  -1   7      228.23      237.89     14.00 o 
   4  -1   7      269.77      250.15     16.33 o 
   5  -1   7       87.57       60.11     12.23 o 
  -6   0   7       97.00      112.12     17.21 o 
  -5   0   7       14.44       22.94      9.25 o 
  -4   0   7      229.69      244.60     17.21 o 
  -3   0   7      224.90      209.37     14.54 o 
  -2   0   7      113.50      105.36     10.64 o 
  -1   0   7      373.75      368.70      9.94 o 
   0   0   7       19.83       10.54      1.99 o 
   1   0   7       29.53       33.39      2.99 o 
   2   0   7      172.25      194.51     11.41 o 
   3   0   7      490.26      500.67     19.97 o 
   4   0   7       52.65       72.17     10.97 o 
   5   0   7      115.47      105.79     14.56 o 
  -6   1   7        1.73        2.83     11.65 o 
  -5   1   7       16.14       19.63      9.78 o 
  -4   1   7      146.13      149.29     14.55 o 
  -3   1   7      158.94      128.36     12.63 o 
  -2   1   7      173.01      208.33      8.08 o 
  -1   1   7      183.58      160.00      8.12 o 
   0   1   7      666.04      709.07     10.77 o 
   1   1   7      219.79      191.37      5.62 o 
   2   1   7      316.87      309.80     13.88 o 
   3   1   7        4.49       13.19      6.84 o 
   4   1   7      116.42      127.10     12.92 o 
   5   1   7       62.47       89.91     14.14 o 
  -6   2   7       21.67       54.28     12.92 o 
  -5   2   7      109.27      101.38     13.90 o 
  -4   2   7      469.77      439.61     22.11 o 
  -3   2   7       48.46       42.10      9.09 o 
  -2   2   7       13.94        7.94      2.31 o 
  -1   2   7      120.80      154.20      8.73 o 
   0   2   7       34.33       42.37      4.29 o 
   1   2   7      786.46      892.02     23.84 o 
   2   2   7      240.32      252.04     12.97 o 
   3   2   7      100.53      121.43     11.19 o 
   4   2   7        3.65       -7.10      7.10 o 
   5   2   7       66.70       46.24     12.82 o 
  -6   3   7        4.16      -10.11     10.11 o 
  -5   3   7      220.03      224.27     17.41 o 
  -4   3   7      436.17      442.81     21.95 o 
  -3   3   7      223.02      213.00     15.45 o 
  -2   3   7       19.51       29.73      3.91 o 
  -1   3   7       57.12       67.80      5.02 o 
   0   3   7       86.20       95.09      8.70 o 
   1   3   7      576.49      579.11     13.22 o 
   2   3   7      305.78      323.45     15.44 o 
   3   3   7       12.44       24.07      7.02 o 
   4   3   7      117.83      129.59     14.22 o 
   5   3   7       10.87        7.19     11.01 o 
  -6   4   7        0.82      -10.52     10.52 o 
  -5   4   7       30.41       31.71      9.77 o 
  -4   4   7       88.84      112.80     14.22 o 
  -3   4   7      495.01      497.23     13.33 o 
  -2   4   7      313.28      352.80     10.09 o 
  -1   4   7       16.18       12.49      6.22 o 
   0   4   7      221.47      265.36     14.79 o 
   1   4   7      496.56      477.74     22.57 o 
   2   4   7      108.65      114.89     10.35 o 
   3   4   7       15.88        7.90      7.06 o 
   4   4   7        1.28        6.32      8.26 o 
  -6   5   7       42.63       50.92     12.86 o 
  -5   5   7       51.12       50.90     11.35 o 
  -4   5   7       21.47       26.20     10.09 o 
  -3   5   7       67.55       62.22      6.72 o 
  -2   5   7      513.20      505.20     22.90 o 
  -1   5   7       59.02       73.45      5.59 o 
   0   5   7      228.19      184.64     14.03 o 
   1   5   7      160.90      180.24      8.45 o 
   2   5   7       19.32       33.01      7.33 o 
   3   5   7       53.34       90.28     11.78 o 
   4   5   7       19.63       20.03      8.60 o 
  -6   6   7       83.41       70.99     14.71 o 
  -5   6   7       70.20       79.22     14.45 o 
  -4   6   7       82.58       99.32     14.71 o 
  -3   6   7       64.49       82.88      7.65 o 
  -2   6   7        4.69       -6.76      6.76 o 
  -1   6   7      190.76      194.21     15.96 o 
   0   6   7      274.92      291.83     17.82 o 
   1   6   7      108.78       97.25     11.03 o 
   2   6   7       16.77       21.31      6.82 o 
   3   6   7       43.02       66.77     10.94 o 
   4   6   7       33.65       54.13     12.24 o 
  -5   7   7       26.32        5.67     10.83 o 
  -4   7   7       40.60       43.84     12.34 o 
  -3   7   7      182.71      196.80     17.44 o 
  -2   7   7       30.58       31.17     10.02 o 
  -1   7   7       95.13      118.40     14.09 o 
   0   7   7      270.87      270.52     17.27 o 
   1   7   7       32.67       24.05      9.41 o 
   2   7   7       26.72       25.75      7.16 o 
   3   7   7       10.63       -6.34      6.34 o 
  -5   8   7       28.50       11.71     13.08 o 
  -4   8   7       64.27       82.03     15.32 o 
  -3   8   7       59.56       69.97     14.51 o 
  -2   8   7       72.13       79.90     13.56 o 
  -1   8   7      170.31      161.57     16.07 o 
   0   8   7      147.58      132.86     13.32 o 
   1   8   7       22.40       22.13     11.43 o 
   2   8   7        5.93        1.23      6.11 o 
   3   8   7        5.25        1.08      8.42 o 
  -4   9   7      101.05       89.70     16.86 o 
  -3   9   7       13.84        0.74     11.20 o 
  -2   9   7       12.98       15.10     11.87 o 
  -1   9   7       44.84       52.12      9.89 o 
   0   9   7       50.78       55.92     11.77 o 
   1   9   7       64.33       37.88     12.88 o 
   2   9   7       42.42       46.48      9.01 o 
  -4  10   7       56.44       52.38     16.37 o 
  -3  10   7       39.26       32.12     13.06 o 
  -2  10   7       12.70       21.21     23.87 o 
  -1  10   7       21.64       15.48      8.20 o 
   0  10   7        6.91       -1.79      9.07 o 
   1  10   7       37.41       38.40     13.94 o 
  -2  11   7       45.87       62.39     10.94 o 
  -1  11   7       11.21       14.08      9.00 o 
   0  11   7        4.57       17.44     11.34 o 
  -1 -11   8       36.20        5.22     18.22 o 
   0 -11   8       43.59       11.32     18.74 o 
   1 -11   8       47.32       17.94     18.75 o 
   2 -11   8       11.22       18.25      9.44 o 
  -2 -10   8       50.36      101.76     22.31 o 
  -1 -10   8       17.11       29.22     17.53 o 
   0 -10   8       70.31       64.70     18.24 o 
   1 -10   8       34.58       10.88     16.87 o 
   2 -10   8       49.10       51.41     10.26 o 
   3 -10   8       65.10       90.90     13.69 o 
  -3  -9   8       43.18       88.03     18.31 o 
  -2  -9   8        0.44        1.76     16.99 o 
  -1  -9   8       47.84       48.43     17.08 o 
   0  -9   8      152.30      185.09     24.17 o 
   1  -9   8       97.00      101.09     10.19 o 
   2  -9   8      155.34      161.38     13.65 o 
   3  -9   8      102.89      129.94     14.74 o 
   4  -9   8       11.62        5.09     10.54 o 
  -4  -8   8       39.45       52.52     16.47 o 
  -3  -8   8       82.77       83.35     17.78 o 
  -2  -8   8      173.90      199.97     22.54 o 
  -1  -8   8       39.95       39.21     16.96 o 
   0  -8   8        5.68       28.18     14.67 o 
   1  -8   8       82.48       96.56     10.07 o 
   2  -8   8      109.55      125.16     11.86 o 
   3  -8   8       74.28       74.39     11.90 o 
   4  -8   8       26.21       51.92     11.72 o 
  -4  -7   8       23.12       14.51     13.07 o 
  -3  -7   8       69.16       73.58     17.20 o 
  -2  -7   8      123.04      137.76     20.35 o 
  -1  -7   8      600.15      587.73     33.19 o 
   0  -7   8        2.17       -2.45      6.75 o 
   1  -7   8       81.50       81.07     13.13 o 
   2  -7   8      257.48      273.42     10.76 o 
   3  -7   8       48.79       44.82      9.50 o 
   4  -7   8       54.69       36.44     10.81 o 
  -5  -6   8       11.97       25.31     13.87 o 
  -4  -6   8       19.87       32.61     13.01 o 
  -3  -6   8        0.67       19.09     12.02 o 
  -2  -6   8      191.88      202.07     21.73 o 
  -1  -6   8      151.66      207.77     21.65 o 
   0  -6   8      484.69      496.05     20.24 o 
   1  -6   8      141.97      147.52      7.22 o 
   2  -6   8        0.50        3.28      4.22 o 
   3  -6   8      129.13      127.49     12.31 o 
   4  -6   8       81.98      120.28     14.45 o 
   5  -6   8       28.82       22.34     10.38 o 
  -5  -5   8       72.36      115.44     16.87 o 
  -4  -5   8        2.03       13.31     11.29 o 
  -3  -5   8       15.71       35.18     11.46 o 
  -2  -5   8      401.06      357.82     22.62 o 
  -1  -5   8      485.34      478.42     15.62 o 
   0  -5   8        3.40        1.45      3.08 o 
   1  -5   8      438.98      441.19     10.37 o 
   2  -5   8      116.83      125.14     12.88 o 
   3  -5   8        1.31       -2.32      5.70 o 
   4  -5   8      140.10      135.31      9.87 o 
   5  -5   8       55.48       65.02     12.92 o 
  -5  -4   8      153.36      161.28     17.55 o 
  -4  -4   8      146.56      144.02     16.40 o 
  -3  -4   8      187.60      183.79     16.76 o 
  -2  -4   8      342.99      349.45     20.66 o 
  -1  -4   8      145.55      153.96      9.31 o 
   0  -4   8       10.22       10.90      2.96 o 
   1  -4   8        4.31        2.43      2.84 o 
   2  -4   8       63.60       62.97      6.07 o 
   3  -4   8      193.53      207.21     13.72 o 
   4  -4   8       67.45       61.96      7.36 o 
   5  -4   8       58.81       74.17     13.84 o 
  -6  -3   8       29.80       49.57     13.84 o 
  -5  -3   8       26.88       30.25     12.12 o 
  -4  -3   8       40.95       58.76     12.86 o 
  -3  -3   8      511.93      478.48     24.45 o 
  -2  -3   8      520.75      491.21     22.79 o 
  -1  -3   8        1.92       -4.46      4.46 o 
   0  -3   8      220.66      205.90      5.93 o 
   1  -3   8      167.30      174.86      7.25 o 
   2  -3   8      156.62      147.69      7.69 o 
   3  -3   8      229.23      264.87     10.92 o 
   4  -3   8       82.48       77.46      8.09 o 
   5  -3   8        3.27       -0.35      6.74 o 
  -6  -2   8       33.76       31.65     13.66 o 
  -5  -2   8        6.36        8.21      9.25 o 
  -4  -2   8        5.61        0.61      9.12 o 
  -3  -2   8      646.83      628.86     26.89 o 
  -2  -2   8      941.53      913.28     19.93 o 
  -1  -2   8       74.80       69.82     21.06 o 
   0  -2   8       72.96       62.61      5.48 o 
   1  -2   8      551.13      555.13     10.90 o 
   2  -2   8      376.81      407.47     13.94 o 
   3  -2   8      233.42      238.04     10.13 o 
   4  -2   8        8.63        3.07      7.33 o 
   5  -2   8        6.36        1.18      9.01 o 
  -6  -1   8      105.64      142.45     16.28 o 
  -5  -1   8       11.70        2.92     10.04 o 
  -4  -1   8      185.88      161.28     14.74 o 
  -3  -1   8      692.77      704.40     27.74 o 
  -2  -1   8      633.12      657.34     16.09 o 
  -1  -1   8      176.95      166.86      7.53 o 
   0  -1   8        1.19       -1.74      1.83 o 
   1  -1   8       10.20       11.48      2.72 o 
   2  -1   8     1046.01      967.94     19.23 o 
   3  -1   8      553.04      529.21     15.00 o 
   4  -1   8       27.23       15.51      8.63 o 
   5  -1   8       13.80       21.63     10.45 o 
  -6   0   8      144.55      176.42     19.66 o 
  -5   0   8       74.82      102.29     14.02 o 
  -4   0   8      114.54      112.82     14.28 o 
  -3   0   8      322.01      330.25     19.17 o 
  -2   0   8      235.17      218.47     12.06 o 
  -1   0   8      614.68      587.41     21.85 o 
   0   0   8      149.27      137.78      7.62 o 
   1   0   8      213.29      210.37      6.09 o 
   2   0   8      180.60      175.28     13.64 o 
   3   0   8      345.92      309.38     16.07 o 
   4   0   8       87.30       90.76     12.34 o 
   5   0   8       40.75       53.06     11.77 o 
  -6   1   8       25.25       43.80     14.34 o 
  -5   1   8       46.64       64.96     12.70 o 
  -4   1   8      203.40      207.64     16.81 o 
  -3   1   8      110.34      103.40     11.66 o 
  -2   1   8      125.47      133.86      7.18 o 
  -1   1   8     1078.16      986.29     19.00 o 
   0   1   8      562.77      530.11      9.34 o 
   1   1   8      641.87      595.78     10.61 o 
   2   1   8      679.84      677.03     21.46 o 
   3   1   8        2.64        3.89      6.05 o 
   4   1   8       11.80        4.91      8.08 o 
   5   1   8       52.20       63.80     13.48 o 
  -6   2   8       39.61       47.22     14.00 o 
  -5   2   8       79.67       61.34     12.92 o 
  -4   2   8      119.65      117.35     14.40 o 
  -3   2   8       94.04       78.21     11.03 o 
  -2   2   8      488.03      458.17     12.41 o 
  -1   2   8      122.53      110.75      6.17 o 
   0   2   8      396.36      394.96      8.19 o 
   1   2   8      573.43      591.57     11.08 o 
   2   2   8      324.03      311.43     14.42 o 
   3   2   8       41.89       42.08      8.84 o 
   4   2   8       11.35       16.10      8.66 o 
   5   2   8       39.97       66.05     14.40 o 
  -6   3   8       33.84       46.79     13.19 o 
  -5   3   8      219.18      190.50     17.14 o 
  -4   3   8      105.45       96.64     12.98 o 
  -3   3   8       11.87       18.77      8.88 o 
  -2   3   8      156.76      137.14      7.21 o 
  -1   3   8      137.99      134.74      6.88 o 
   0   3   8       82.38       76.24      4.33 o 
   1   3   8      810.41      850.45     19.55 o 
   2   3   8      134.15      150.03     11.28 o 
   3   3   8       40.96       61.84      9.44 o 
   4   3   8       62.38       64.36     11.90 o 
  -6   4   8        2.54        4.00     11.60 o 
  -5   4   8        1.42       -5.40      8.45 o 
  -4   4   8       73.91       67.36     12.57 o 
  -3   4   8      198.64      197.59     16.31 o 
  -2   4   8      453.14      489.90     12.68 o 
  -1   4   8       33.36       35.99      4.55 o 
   0   4   8      113.20      130.26      7.05 o 
   1   4   8      339.09      346.02     10.93 o 
   2   4   8      105.37      105.61     10.27 o 
   3   4   8       17.44       12.98      7.80 o 
   4   4   8       22.50       32.74      9.62 o 
  -6   5   8       22.13       20.78     12.69 o 
  -5   5   8        0.50        1.08      9.71 o 
  -4   5   8       61.70       80.33     13.87 o 
  -3   5   8      452.16      393.93     21.89 o 
  -2   5   8      220.29      256.26     17.69 o 
  -1   5   8      304.38      293.51     10.75 o 
   0   5   8       41.86       58.86      6.05 o 
   1   5   8       25.38       29.33      5.15 o 
   2   5   8       30.70       30.95      7.70 o 
   3   5   8      106.14      128.18     13.78 o 
   4   5   8       16.60       18.58      9.74 o 
  -5   6   8        7.23       -3.39      8.44 o 
  -4   6   8        1.20       -3.86      8.24 o 
  -3   6   8        5.26       16.56      9.40 o 
  -2   6   8      287.24      282.65     19.20 o 
  -1   6   8       20.80       16.46      9.44 o 
   0   6   8      172.78      188.72     15.30 o 
   1   6   8        2.50        5.78      7.84 o 
   2   6   8       48.46       58.21      9.09 o 
   3   6   8       67.69       76.29     11.94 o 
  -5   7   8        0.79      -10.20     10.20 o 
  -4   7   8       23.71       -0.22     10.76 o 
  -3   7   8       34.89       39.02     10.88 o 
  -2   7   8        4.52        5.83      8.67 o 
  -1   7   8      142.38      131.63     14.79 o 
   0   7   8        9.00        1.73      8.32 o 
   1   7   8       15.48       20.10      5.11 o 
   2   7   8       33.88       34.16      8.33 o 
   3   7   8       48.97       43.62     10.58 o 
  -5   8   8        0.70       -4.40     11.99 o 
  -4   8   8       23.97       25.03     12.52 o 
  -3   8   8       77.86       94.98     14.98 o 
  -2   8   8        4.55       -7.46      8.58 o 
  -1   8   8        7.48        9.15     10.14 o 
   0   8   8       31.41       32.95      9.00 o 
   1   8   8        0.24        6.81      8.24 o 
   2   8   8       28.68       31.16      7.55 o 
  -4   9   8        7.81      -11.09     11.09 o 
  -3   9   8        9.77        1.67     11.07 o 
  -2   9   8        5.74       -9.90      9.90 o 
  -1   9   8        0.30        9.71     12.79 o 
   0   9   8        1.37        6.17      8.90 o 
   1   9   8       44.92       31.65     13.65 o 
   2   9   8       38.34       45.13      9.33 o 
  -3  10   8        0.46       -9.40      9.40 o 
  -2  10   8        1.27       -9.70      9.70 o 
  -1  10   8        0.23       27.04      8.51 o 
   0  10   8        0.90       -7.13     10.55 o 
   1  10   8       21.08      -12.92     12.92 o 
  -1  11   8        1.32        2.10      9.07 o 
  -1 -11   9       38.58       38.41     16.37 o 
   0 -11   9       67.57       97.48     22.00 o 
  -2 -10   9       13.66       20.59     16.16 o 
  -1 -10   9       56.00       39.83     16.39 o 
   0 -10   9       77.09       58.48     17.76 o 
   2 -10   9       35.33       36.53     10.41 o 
  -3  -9   9       26.68       15.57     15.54 o 
  -2  -9   9        7.36       26.52     15.16 o 
  -1  -9   9       74.19       68.68     18.09 o 
   0  -9   9      265.54      222.51     22.71 o 
   1  -9   9       22.41       23.28      8.88 o 
   2  -9   9      102.39      128.64     13.44 o 
   3  -9   9      131.01      143.71     15.53 o 
  -4  -8   9       38.24       53.02     17.21 o 
  -3  -8   9       60.93       69.92     17.07 o 
  -2  -8   9       85.48       60.30     17.14 o 
  -1  -8   9      175.81      211.78     23.99 o 
   0  -8   9      100.92      111.62     17.39 o 
   1  -8   9      109.48       90.01     22.35 o 
   2  -8   9       41.71       35.64      8.78 o 
   3  -8   9       45.36       37.26     10.82 o 
   4  -8   9       47.73       67.42     13.78 o 
  -4  -7   9       96.76       96.85     17.42 o 
  -3  -7   9       65.24       67.36     16.80 o 
  -2  -7   9      259.72      262.91     23.28 o 
  -1  -7   9      425.49      400.87     26.47 o 
   0  -7   9        3.36       10.36      6.38 o 
   1  -7   9        0.63       -3.02      4.24 o 
   2  -7   9      206.55      199.64     10.09 o 
   3  -7   9      114.57      139.42     13.48 o 
   4  -7   9       74.74       69.95     13.63 o 
  -5  -6   9       48.84       62.00     16.37 o 
  -4  -6   9       18.39       37.09     13.60 o 
  -3  -6   9        3.75        7.52     10.64 o 
  -2  -6   9      151.79      171.94     19.51 o 
  -1  -6   9      768.06      809.35     33.20 o 
   0  -6   9      320.39      315.32     13.49 o 
   1  -6   9       25.91       33.06      5.21 o 
   2  -6   9       56.47       50.60      6.18 o 
   3  -6   9      189.70      216.63     10.77 o 
   4  -6   9      210.35      216.84     17.29 o 
  -5  -5   9       84.00      109.04     17.38 o 
  -4  -5   9       30.86       48.24     13.72 o 
  -3  -5   9        5.82       -9.18      9.18 o 
  -2  -5   9      230.52      201.87     18.22 o 
  -1  -5   9      269.01      282.81     12.54 o 
   0  -5   9      401.63      378.49     13.10 o 
   1  -5   9      673.71      690.56     15.59 o 
   2  -5   9       61.73       85.46     19.29 o 
   3  -5   9       61.77       69.55      7.99 o 
   4  -5   9      146.22      163.85     13.51 o 
  -5  -4   9      238.73      215.19     19.76 o 
  -4  -4   9      166.24      181.56     16.74 o 
  -3  -4   9       40.06       40.91     11.60 o 
  -2  -4   9      247.97      238.77     17.75 o 
  -1  -4   9      103.75      113.04      8.28 o 
   0  -4   9       99.71      104.27     18.61 o 
   1  -4   9       60.02       63.03      5.90 o 
   2  -4   9      343.96      340.98     11.55 o 
   3  -4   9      234.42      254.46     22.83 o 
   4  -4   9      125.33      129.06     19.92 o 
   5  -4   9       27.92       23.09     10.95 o 
  -5  -3   9       83.13       83.24     15.47 o 
  -4  -3   9       78.96       79.06     14.48 o 
  -3  -3   9      220.23      208.69     16.96 o 
  -2  -3   9       11.31       15.29      9.72 o 
  -1  -3   9       43.48       49.81      6.34 o 
   0  -3   9      374.09      368.94     11.53 o 
   1  -3   9      650.75      650.97     27.06 o 
   2  -3   9       11.09        9.37      4.46 o 
   3  -3   9      335.96      341.35     12.75 o 
   4  -3   9       64.56       72.50     17.53 o 
   5  -3   9       18.53       19.80      7.37 o 
  -6  -2   9       25.04       17.26     13.28 o 
  -5  -2   9       39.00       53.43     13.71 o 
  -4  -2   9        1.17       -7.89      9.21 o 
  -3  -2   9       32.33       12.20      9.70 o 
  -2  -2   9      198.70      221.43     10.30 o 
  -1  -2   9      102.64      104.74      7.61 o 
   0  -2   9      415.88      449.40     12.45 o 
   1  -2   9      142.39      154.34     22.15 o 
   2  -2   9      809.18      774.69     31.89 o 
   3  -2   9       61.26       61.41      6.78 o 
   4  -2   9        3.78        0.88      5.42 o 
   5  -2   9        2.14        8.14      6.46 o 
  -6  -1   9       89.46      103.82     16.16 o 
  -5  -1   9       19.53       17.95     11.35 o 
  -4  -1   9       51.45       62.39     12.94 o 
  -3  -1   9       51.76       44.98     10.52 o 
  -2  -1   9       34.56       32.76      5.58 o 
  -1  -1   9      402.50      394.12     12.00 o 
   0  -1   9      193.54      192.80      8.03 o 
   1  -1   9       18.67       16.72      3.79 o 
   2  -1   9       23.76       22.37      4.70 o 
   3  -1   9      452.65      413.53     13.40 o 
   4  -1   9       26.46       12.63      5.45 o 
   5  -1   9       25.23       32.00     11.89 o 
  -6   0   9      143.57      170.06     20.03 o 
  -5   0   9       52.16       57.13     12.17 o 
  -4   0   9        0.57       -2.65      8.41 o 
  -3   0   9        9.62       -1.48      7.62 o 
  -2   0   9       97.50       97.43      6.94 o 
  -1   0   9       79.24       80.93      5.99 o 
   0   0   9      148.93      161.05      5.31 o 
   1   0   9       38.96       36.06      4.58 o 
   2   0   9      243.13      238.10      9.95 o 
   3   0   9        5.00        1.53      7.13 o 
   4   0   9       98.60      119.38     13.44 o 
   5   0   9       59.09       62.27     12.55 o 
  -6   1   9       30.10       32.06     14.49 o 
  -5   1   9       56.08      100.27     15.16 o 
  -4   1   9        0.98       -3.67      7.67 o 
  -3   1   9      318.01      299.07     18.16 o 
  -2   1   9       71.60       91.04      7.15 o 
  -1   1   9     1559.95     1549.62     35.92 o 
   0   1   9       66.20       62.30      4.00 o 
   1   1   9        4.92        6.30      3.25 o 
   2   1   9       28.37       19.39      4.75 o 
   3   1   9       51.20       52.93      9.59 o 
   4   1   9       22.61       49.47      9.84 o 
  -6   2   9       14.03        3.54     12.17 o 
  -5   2   9       20.94        7.28     10.72 o 
  -4   2   9       22.51       30.79     11.31 o 
  -3   2   9       18.86       19.12      8.27 o 
  -2   2   9        2.26        2.51      4.37 o 
  -1   2   9      383.76      353.11     10.90 o 
   0   2   9       38.63       56.05      4.04 o 
   1   2   9       13.09        8.33      5.21 o 
   2   2   9        0.94        8.02      5.60 o 
   3   2   9        5.15        3.06      6.62 o 
   4   2   9       84.02       74.42     12.26 o 
  -6   3   9       52.16       88.47     16.13 o 
  -5   3   9      108.92      130.25     16.95 o 
  -4   3   9       17.26       10.55      8.47 o 
  -3   3   9       21.51       42.36     10.58 o 
  -2   3   9      168.70      163.74      7.91 o 
  -1   3   9        7.85        2.64      3.64 o 
   0   3   9       20.47       21.13      3.41 o 
   1   3   9        0.58       -3.49      3.49 o 
   2   3   9       17.70       21.52      7.06 o 
   3   3   9       56.66       40.97      8.78 o 
   4   3   9       55.45       59.95     11.89 o 
  -6   4   9        1.78        5.82     12.43 o 
  -5   4   9       63.09       93.99     16.02 o 
  -4   4   9       19.23       18.21     10.76 o 
  -3   4   9        0.53       -6.48      6.48 o 
  -2   4   9      367.77      371.75     11.47 o 
  -1   4   9       17.63       19.45      4.71 o 
   0   4   9        5.83        8.99      3.25 o 
   1   4   9       15.58       19.73      6.07 o 
   2   4   9        1.17        2.00      6.38 o 
   3   4   9       82.66       92.60     11.52 o 
   4   4   9       24.76       32.21     10.69 o 
  -5   5   9        3.48        1.78     10.48 o 
  -4   5   9       15.67       14.96     10.75 o 
  -3   5   9      233.02      208.67     16.49 o 
  -2   5   9      118.08      113.78     14.68 o 
  -1   5   9       17.77       11.97      4.39 o 
   0   5   9        2.09       -1.36      3.88 o 
   1   5   9        0.53       -0.31      3.91 o 
   2   5   9        3.78       -3.80      5.85 o 
   3   5   9       72.54      100.56     12.92 o 
  -5   6   9       30.84       21.60     12.54 o 
  -4   6   9        6.01        9.27     10.23 o 
  -3   6   9       92.32       87.98     13.88 o 
  -2   6   9       74.46       73.05     12.26 o 
  -1   6   9       31.28       14.28      8.66 o 
   0   6   9        2.86        0.53      5.48 o 
   1   6   9        8.57        5.71      8.90 o 
   2   6   9       64.68       83.39     10.98 o 
   3   6   9       77.78       66.86     11.35 o 
  -5   7   9       74.41       93.27     17.33 o 
  -4   7   9       44.22       70.89     14.54 o 
  -3   7   9       13.49       15.19     10.72 o 
  -2   7   9       18.12       14.27     10.48 o 
   0   7   9       25.47       26.95     11.03 o 
   1   7   9        0.24        2.22      4.92 o 
   2   7   9       28.70       40.23      8.79 o 
   3   7   9       30.88       20.91      9.72 o 
  -4   8   9       97.75      118.50     17.16 o 
  -3   8   9       43.01       36.66     13.96 o 
  -2   8   9       34.59       25.50     12.55 o 
  -1   8   9       53.43       69.05     14.19 o 
   0   8   9       24.14       53.85     10.04 o 
   1   8   9        6.77       23.06      6.87 o 
   2   8   9       24.43       28.24      8.54 o 
  -4   9   9       45.07       17.01     14.11 o 
  -3   9   9       19.27       18.53     13.75 o 
  -2   9   9       37.07       40.41     14.40 o 
  -1   9   9       49.22       38.60     13.50 o 
   0   9   9       11.43       17.36      8.41 o 
   1   9   9       42.54       45.69      8.67 o 
  -2  10   9       21.88       13.34     13.88 o 
  -1  10   9       34.23       66.89     10.41 o 
   0  10   9        9.43       19.61     10.83 o 
   0 -11  10       73.44       56.01     19.02 o 
  -2 -10  10        3.47       35.82     17.94 o 
  -1 -10  10       13.54       27.18     16.44 o 
   0 -10  10      104.22      116.96     20.16 o 
  -3  -9  10       26.76       71.68     18.68 o 
  -2  -9  10        1.45       39.71     16.99 o 
  -1  -9  10        9.90       19.61     14.71 o 
   0  -9  10       50.19       47.65     16.33 o 
   1  -9  10      138.99      142.79     15.36 o 
   3  -9  10       52.54       69.29     12.83 o 
  -3  -8  10       66.94       87.69     17.87 o 
  -2  -8  10        0.50       10.20     13.88 o 
  -1  -8  10       29.53       46.82     15.01 o 
   0  -8  10       46.29       39.27      8.15 o 
   1  -8  10        6.78        1.38      8.08 o 
   2  -8  10      148.63      137.29     12.85 o 
   3  -8  10       47.01       47.17     10.83 o 
  -4  -7  10      126.45      190.70     19.46 o 
  -3  -7  10       49.28       63.00     14.48 o 
  -2  -7  10       48.54       76.89     16.52 o 
  -1  -7  10        1.65        5.58     11.93 o 
   0  -7  10        3.06        3.78      5.69 o 
   1  -7  10       24.86       11.32      7.02 o 
   2  -7  10       16.54        7.72     10.72 o 
   3  -7  10       31.53       28.49      9.34 o 
   4  -7  10       47.46       86.22     14.40 o 
  -4  -6  10       40.05       39.61     15.17 o 
  -3  -6  10        0.67        7.84     10.36 o 
  -2  -6  10        2.28        3.23     11.28 o 
  -1  -6  10       47.20       34.30      6.66 o 
   0  -6  10       15.31       15.55      7.46 o 
   1  -6  10       43.88       41.12      8.54 o 
   2  -6  10       43.72       47.40     10.86 o 
   3  -6  10        8.23       10.49      8.91 o 
   4  -6  10       38.68       36.10     10.85 o 
  -5  -5  10       79.53      140.76     19.94 o 
  -4  -5  10       25.18       31.71     13.47 o 
  -3  -5  10       11.03       24.13     11.63 o 
  -2  -5  10        5.98        6.42      9.01 o 
  -1  -5  10       22.46       28.39      6.80 o 
   0  -5  10      125.10      117.46     13.53 o 
   1  -5  10      210.90      203.42     12.98 o 
   2  -5  10        0.72        1.11      4.86 o 
   3  -5  10        2.29        2.48      5.23 o 
   4  -5  10       35.91       52.25      8.34 o 
  -5  -4  10      176.96      174.22     19.01 o 
  -4  -4  10      131.29      164.15     17.57 o 
  -3  -4  10        3.64       14.18     10.46 o 
  -2  -4  10       42.51       50.89     11.65 o 
  -1  -4  10       41.43       56.63      9.10 o 
   0  -4  10      208.86      208.04     14.95 o 
   1  -4  10       87.83       80.97     10.41 o 
   2  -4  10       18.82       11.17      4.69 o 
   3  -4  10        1.71        3.13      5.13 o 
   4  -4  10       30.86       40.20      7.32 o 
  -5  -3  10      100.14      103.85     16.55 o 
  -4  -3  10      100.23      121.65     15.96 o 
  -3  -3  10       58.58       40.82     12.03 o 
  -2  -3  10       26.98       24.71      5.98 o 
  -1  -3  10       25.20       29.44      7.96 o 
   0  -3  10      121.92       99.15      9.95 o 
   1  -3  10      151.63      159.49     12.20 o 
   2  -3  10        0.80        1.22      7.45 o 
   3  -3  10        1.18       -2.84      4.57 o 
   4  -3  10        0.70       -5.68      5.68 o 
  -5  -2  10        9.25       20.31     11.97 o 
  -4  -2  10        9.45        4.81      8.97 o 
  -3  -2  10       42.02       48.45     12.05 o 
  -2  -2  10       11.03       10.26      5.31 o 
  -1  -2  10       78.85       87.78     10.96 o 
   0  -2  10      554.06      574.29     14.75 o 
   1  -2  10        0.57       -2.65      4.59 o 
   2  -2  10        1.60        6.94      4.17 o 
   3  -2  10        5.47        9.20      6.78 o 
   4  -2  10        0.90        3.91      5.41 o 
  -6  -1  10       48.42       49.59     15.30 o 
  -5  -1  10       28.07       22.14     11.34 o 
  -4  -1  10      116.02      138.84     16.62 o 
  -3  -1  10       24.48       20.43     10.04 o 
  -2  -1  10        8.69        9.52      4.55 o 
  -1  -1  10      308.35      299.46     17.16 o 
   0  -1  10      128.26      139.75      7.50 o 
   1  -1  10        5.91        8.54      3.79 o 
   2  -1  10       10.39        5.09      4.21 o 
   3  -1  10       14.33       21.32      5.36 o 
   4  -1  10       18.12       17.69      6.18 o 
  -6   0  10       83.67      112.17     18.19 o 
  -5   0  10       31.05       28.95     12.42 o 
  -4   0  10      139.37      139.61     15.65 o 
  -3   0  10      212.61      173.89     14.80 o 
  -2   0  10       12.59       15.73      4.91 o 
  -1   0  10      419.07      448.74     13.68 o 
   0   0  10       32.14       44.31      5.36 o 
   1   0  10       45.13       34.49      4.78 o 
   2   0  10        6.67        6.19      4.07 o 
   3   0  10       34.00       39.46      8.29 o 
   4   0  10      101.54      126.86     10.45 o 
  -6   1  10       33.06       46.11     14.99 o 
  -5   1  10       96.55       99.67     16.68 o 
  -4   1  10       95.43      102.24     14.99 o 
  -3   1  10        5.60       11.81      7.96 o 
  -2   1  10      538.52      536.57     14.94 o 
  -1   1  10      687.30      672.83     16.38 o 
   0   1  10      216.33      210.00      9.10 o 
   1   1  10        8.95        5.69      3.86 o 
   2   1  10        1.35        6.63      4.14 o 
   3   1  10        6.45        5.18      5.15 o 
   4   1  10       67.53       75.19     12.08 o 
  -6   2  10        1.34        6.54     13.37 o 
  -5   2  10      190.95      197.34     19.12 o 
  -4   2  10      306.56      296.06     20.53 o 
  -3   2  10       56.05       68.94      7.23 o 
  -2   2  10       81.29       95.15      7.53 o 
  -1   2  10      392.15      390.95     16.27 o 
   0   2  10      239.69      266.53     10.36 o 
   1   2  10      151.69      129.79      7.17 o 
   2   2  10        0.41       -1.72      4.03 o 
   3   2  10       24.65       21.85      8.61 o 
   4   2  10       58.79       45.43     11.83 o 
  -6   3  10       49.28       32.47     15.25 o 
  -5   3  10      151.21      162.77     19.02 o 
  -4   3  10      403.96      378.15     22.76 o 
  -3   3  10      114.05      122.91     14.65 o 
  -2   3  10      204.78      232.17      9.78 o 
  -1   3  10        3.29        8.49      4.27 o 
   0   3  10       51.79       59.55      6.55 o 
   1   3  10      260.35      272.77     14.31 o 
   2   3  10       92.08       94.49     10.39 o 
   3   3  10       46.25       45.22      9.44 o 
   4   3  10       43.07       45.99     12.60 o 
  -5   4  10      242.61      217.30     19.63 o 
  -4   4  10      103.71      125.13     16.56 o 
  -3   4  10      423.24      398.98     22.62 o 
  -2   4  10       30.30       27.24      9.86 o 
  -1   4  10      161.92      188.58      8.88 o 
   0   4  10       99.67       97.15      7.42 o 
   1   4  10      166.89      162.15      8.31 o 
   2   4  10       45.09       45.15      9.33 o 
   3   4  10       74.50       69.76     10.98 o 
  -5   5  10       63.06       82.15     15.79 o 
  -4   5  10      151.53      163.57     18.75 o 
  -3   5  10      129.35      166.19     16.13 o 
  -2   5  10      295.22      296.15     19.55 o 
  -1   5  10       22.01       20.56      4.64 o 
   0   5  10      412.64      413.24     10.37 o 
   1   5  10       49.03       45.11      5.86 o 
   2   5  10       59.80       77.44     11.12 o 
   3   5  10       33.08       27.58      9.64 o 
  -5   6  10       45.50       26.15     13.57 o 
  -4   6  10       53.70       71.42     14.91 o 
  -3   6  10       69.05       53.27     13.48 o 
  -2   6  10       23.75       24.54     11.03 o 
  -1   6  10      188.20      228.42     16.89 o 
   0   6  10      165.94      157.38      7.06 o 
   1   6  10       93.00       82.83      9.95 o 
   2   6  10       18.97       10.98      7.25 o 
   3   6  10       56.62       64.22     11.99 o 
  -4   7  10       49.70       39.46     13.87 o 
  -3   7  10       16.27        8.97     10.91 o 
  -2   7  10       18.20       18.58     10.82 o 
  -1   7  10      161.91      175.84     17.17 o 
   0   7  10      142.98      143.66     15.42 o 
   1   7  10       22.98       21.95      7.30 o 
   2   7  10       31.33       29.37      9.00 o 
  -4   8  10       49.59       46.61     14.09 o 
  -3   8  10       16.52       11.59     12.64 o 
  -2   8  10       22.92       20.60     12.88 o 
  -1   8  10      167.23      163.74     17.45 o 
   0   8  10      104.28      126.30     12.43 o 
   1   8  10        9.38       16.19      7.68 o 
  -3   9  10        5.75      -12.27     12.27 o 
  -2   9  10       20.48       16.52     12.91 o 
  -1   9  10       75.06       91.67     16.59 o 
   0   9  10       43.50       55.91     10.20 o 
  -1 -10  11        0.30       11.81     16.05 o 
   0 -10  11       10.95       27.10     15.69 o 
  -2  -9  11        0.39       10.97     14.74 o 
  -1  -9  11        0.82       35.95     15.20 o 
   0  -9  11       10.80       28.98     13.78 o 
   1  -9  11       44.36       31.14     11.53 o 
  -3  -8  11       56.34       96.68     18.86 o 
  -2  -8  11       16.41       22.71     13.08 o 
  -1  -8  11        5.00       21.88     12.91 o 
   0  -8  11        0.46        8.19      6.78 o 
   1  -8  11       35.21       47.72     10.38 o 
  -4  -7  11       89.88       95.96     17.73 o 
  -3  -7  11       84.72       82.73     15.69 o 
  -2  -7  11       62.03       78.58     15.78 o 
  -1  -7  11       14.63       27.74     11.78 o 
   0  -7  11        1.43        9.02      9.10 o 
   1  -7  11       15.58       12.26      7.50 o 
   2  -7  11       42.60       27.50      9.22 o 
  -4  -6  11       29.61       66.21     16.52 o 
  -3  -6  11       45.38       56.59     13.74 o 
  -2  -6  11      116.62      142.48     17.47 o 
  -1  -6  11      102.03      101.71      9.54 o 
   0  -6  11        6.04       10.66      5.66 o 
   1  -6  11      149.99      142.64     12.40 o 
   2  -6  11       35.09       34.74      8.90 o 
   3  -6  11        6.75       -3.70      8.38 o 
  -4  -5  11       12.18       23.25     12.71 o 
  -3  -5  11        9.61       13.87     11.32 o 
  -2  -5  11      171.04      171.36     16.00 o 
  -1  -5  11       96.31      114.31      9.83 o 
   0  -5  11      518.99      490.13     15.13 o 
   1  -5  11      126.12      116.55     11.97 o 
   2  -5  11        9.99        6.32      6.87 o 
   3  -5  11        0.68       -5.50      5.50 o 
   4  -5  11       48.67       65.47      9.47 o 
  -5  -4  11      110.04      132.18     19.57 o 
  -4  -4  11       52.53       75.12     15.08 o 
  -3  -4  11      190.60      174.02     17.79 o 
  -2  -4  11      124.46      130.77     10.41 o 
  -1  -4  11       95.58      123.09     15.38 o 
   0  -4  11       64.18       66.67      7.20 o 
   1  -4  11      544.00      522.85     21.63 o 
   2  -4  11        3.10        5.74      6.42 o 
   3  -4  11        6.50        0.83      5.46 o 
   4  -4  11       15.74       19.34      6.88 o 
  -5  -3  11       50.10       79.47     16.06 o 
  -4  -3  11      167.75      160.58     17.95 o 
  -3  -3  11      335.26      358.70     21.88 o 
  -2  -3  11      192.85      200.03     11.05 o 
  -1  -3  11       26.37       22.48      6.12 o 
   0  -3  11      513.90      470.63     14.05 o 
   1  -3  11        9.10        8.54      5.79 o 
   2  -3  11      101.83      106.65     12.05 o 
   3  -3  11       63.08       78.18     11.57 o 
   4  -3  11       30.10       42.41     10.76 o 
  -5  -2  11        1.69       23.62     12.82 o 
  -4  -2  11       62.36       73.58     13.26 o 
  -3  -2  11      812.92      791.02     32.42 o 
  -2  -2  11      212.81      212.42     11.22 o 
  -1  -2  11      128.59      140.87      9.17 o 
   0  -2  11      126.37      119.45      7.66 o 
   1  -2  11      623.42      588.44     22.44 o 
   2  -2  11       47.98       54.04      9.89 o 
   3  -2  11       45.70       36.68      8.72 o 
   4  -2  11        9.40        6.49      6.64 o 
  -5  -1  11        3.74        3.23     12.40 o 
  -4  -1  11      132.63      125.36     16.77 o 
  -3  -1  11      419.85      428.14     23.13 o 
  -2  -1  11      397.82      383.80     13.76 o 
  -1  -1  11      144.40      131.56      8.05 o 
   0  -1  11      124.46      137.77      7.89 o 
   1  -1  11        0.66       -0.89      5.24 o 
   2  -1  11      634.33      717.33     26.94 o 
   3  -1  11      113.77      113.99      9.32 o 
   4  -1  11       15.57       11.00      6.26 o 
  -5   0  11       30.50       47.37     14.62 o 
  -4   0  11      391.67      379.75     23.39 o 
  -3   0  11      309.02      245.16     17.69 o 
  -2   0  11       76.43       96.79     19.20 o 
  -1   0  11       76.57       81.31      7.31 o 
   0   0  11       54.27       51.08      5.80 o 
   1   0  11      182.60      186.46     13.08 o 
   2   0  11       90.14       90.12      7.40 o 
   3   0  11      164.68      168.43     10.48 o 
   4   0  11       68.07       66.69      8.79 o 
  -5   1  11       30.15       19.85     11.43 o 
  -4   1  11      212.60      228.40     18.99 o 
  -3   1  11      247.62      245.82     11.54 o 
  -2   1  11      172.53      162.59      9.70 o 
  -1   1  11      132.38      149.67      8.49 o 
   0   1  11       17.02       14.24      4.97 o 
   1   1  11      387.25      413.63     19.57 o 
   2   1  11      199.39      199.48     24.47 o 
   3   1  11        7.64        5.42      5.40 o 
   4   1  11       30.53       26.71      7.82 o 
  -5   2  11      155.48      152.19     19.69 o 
  -4   2  11      125.87      126.51     16.09 o 
  -3   2  11       40.96       51.38      6.60 o 
  -2   2  11       60.26       67.94      6.96 o 
  -1   2  11      196.95      207.04      9.45 o 
   0   2  11      174.64      185.24      9.33 o 
   1   2  11      278.64      306.99     16.68 o 
   2   2  11      143.37      167.93     15.13 o 
   3   2  11        1.49        1.43      5.61 o 
   4   2  11       21.49       27.16     11.00 o 
  -5   3  11      158.61      130.51     18.15 o 
  -4   3  11      227.25      213.41     18.59 o 
  -3   3  11       69.34       80.00     13.82 o 
  -2   3  11        0.55        6.26      4.08 o 
  -1   3  11       32.62       37.08      7.08 o 
   0   3  11      391.30      430.52     13.97 o 
   1   3  11      428.14      419.88     19.92 o 
   2   3  11       30.76       33.59      6.44 o 
   3   3  11       18.11       22.99      9.37 o 
  -5   4  11       64.04       64.49     14.40 o 
  -4   4  11      101.51       93.99     14.80 o 
  -3   4  11      111.71      115.05     15.47 o 
  -2   4  11      103.73      102.80     13.57 o 
  -1   4  11        3.53       -6.34      6.34 o 
   0   4  11       57.56       75.78     16.86 o 
   1   4  11      331.65      350.04     18.58 o 
   2   4  11       33.44       34.56      6.45 o 
   3   4  11        3.96       17.18      9.18 o 
  -5   5  11       20.10       -5.77     12.09 o 
  -4   5  11       37.67       45.59     13.84 o 
  -3   5  11      135.90      153.91     18.10 o 
  -2   5  11       24.18       29.48     10.73 o 
  -1   5  11      135.72      135.29     14.18 o 
   0   5  11      153.11      171.24      9.44 o 
   1   5  11       28.04       43.78      9.71 o 
   2   5  11       10.98       19.36      8.70 o 
   3   5  11       12.82        5.15      9.19 o 
  -5   6  11        8.78       14.51     12.14 o 
  -4   6  11       16.68       17.84     12.24 o 
  -3   6  11       83.54       92.87     15.94 o 
  -2   6  11       18.08        8.70     10.61 o 
  -1   6  11       42.42       29.91     11.59 o 
   0   6  11      135.38      127.69      9.26 o 
   1   6  11       30.33       30.42      8.48 o 
   2   6  11        7.85       -0.96      8.29 o 
  -4   7  11       32.29       39.92     12.83 o 
  -3   7  11       21.85       18.27     12.02 o 
  -2   7  11       29.49       23.74     11.96 o 
  -1   7  11       43.81       59.34     14.89 o 
   0   7  11       60.07       44.86     12.42 o 
   1   7  11        6.88        2.47      6.78 o 
  -3   8  11       18.63        2.04     12.49 o 
  -2   8  11       29.53       20.52     11.40 o 
  -1   8  11       74.94       54.75     14.71 o 
  -2   9  11       11.13      -10.89     10.89 o 
  -1   9  11       32.75       14.34     13.25 o 
  -2  -9  12        4.78       24.82     15.39 o 
  -1  -9  12       69.25       92.54     17.21 o 
   1  -9  12       20.61       -0.56     10.08 o 
  -2  -8  12       57.48       73.36     16.44 o 
  -1  -8  12       59.82       57.86     13.81 o 
   0  -8  12       37.98       19.52     10.42 o 
   1  -8  12      106.06       92.10     13.16 o 
   2  -8  12       97.82       90.96     12.85 o 
  -3  -7  12       33.96       51.94     14.64 o 
  -2  -7  12      235.90      222.48     19.15 o 
  -1  -7  12      142.49      186.89     18.22 o 
   0  -7  12        1.37        7.96      8.53 o 
   1  -7  12       13.78        3.24      7.95 o 
   2  -7  12       96.70       83.72     12.23 o 
  -4  -6  12       13.39       47.17     15.88 o 
  -3  -6  12       34.63       51.97     15.16 o 
  -2  -6  12      219.91      212.88     18.77 o 
  -1  -6  12      282.26      272.22     13.00 o 
   0  -6  12       28.69       12.31      7.70 o 
   1  -6  12        6.66        3.02      6.75 o 
   2  -6  12       26.33        6.08      8.98 o 
   3  -6  12       62.27       56.71     13.17 o 
  -4  -5  12        2.43       31.65     14.24 o 
  -3  -5  12       31.10       47.07     14.08 o 
  -2  -5  12      336.65      355.73     22.48 o 
  -1  -5  12       93.35       98.56      9.13 o 
   0  -5  12      118.64       93.10     11.13 o 
   1  -5  12      154.18      153.26     12.79 o 
   2  -5  12       18.54       30.73      8.91 o 
   3  -5  12       41.02       41.84     10.64 o 
  -4  -4  12       23.67        9.16     12.42 o 
  -3  -4  12       90.36      111.32     15.57 o 
  -2  -4  12      224.73      225.44     12.01 o 
  -1  -4  12       94.33      111.42      9.23 o 
   0  -4  12        6.73       15.32      6.71 o 
   1  -4  12       36.31       32.62      8.27 o 
   2  -4  12       89.46       86.83     12.18 o 
   3  -4  12      102.79      111.80     14.36 o 
  -5  -3  12       64.23       49.04     15.65 o 
  -4  -3  12       83.51      102.01     15.22 o 
  -3  -3  12      317.33      335.11     22.59 o 
  -2  -3  12       91.08      116.08      9.86 o 
  -1  -3  12        3.79        2.04      4.71 o 
   0  -3  12       93.95      107.55     11.59 o 
   1  -3  12       16.60       10.04      6.59 o 
   2  -3  12       83.54       86.18     11.50 o 
   3  -3  12       96.05       94.14     13.41 o 
  -5  -2  12        3.12       12.98     12.11 o 
  -4  -2  12      102.02      153.02     19.09 o 
  -3  -2  12      324.76      268.71     19.95 o 
  -2  -2  12      180.78      168.05     10.16 o 
  -1  -2  12        4.69        7.30      4.88 o 
   0  -2  12       64.39       68.44      9.52 o 
   1  -2  12      151.95      158.60     12.71 o 
   2  -2  12      184.44      184.80     14.93 o 
   3  -2  12       90.47       90.81     12.45 o 
  -5  -1  12       12.79       17.53     10.72 o 
  -4  -1  12       56.25       75.59     14.34 o 
  -3  -1  12      274.72      290.17     20.06 o 
  -2  -1  12      133.19      135.28      9.55 o 
  -1  -1  12      164.40      174.85      9.18 o 
   0  -1  12        4.19       -1.49      5.48 o 
   1  -1  12      123.88      135.92     11.77 o 
   2  -1  12      338.69      366.37     19.67 o 
   3  -1  12       41.22       32.22     10.23 o 
  -5   0  12       60.97       76.21     16.03 o 
  -4   0  12      189.93      200.06     18.32 o 
  -3   0  12       69.04       77.53      8.40 o 
  -2   0  12       68.50       64.45      7.46 o 
  -1   0  12      153.21      128.64      8.41 o 
   0   0  12       73.01       74.44      9.84 o 
   1   0  12        6.11        7.09      6.14 o 
   2   0  12      242.46      277.18     18.10 o 
   3   0  12       77.23       62.77     12.29 o 
  -5   1  12      111.00      140.82     18.98 o 
  -4   1  12       49.29       59.47     14.18 o 
  -3   1  12      124.44      131.02      9.68 o 
  -2   1  12      224.47      235.07     11.39 o 
  -1   1  12      108.05      113.57      7.75 o 
   0   1  12       90.70       98.24     11.03 o 
   1   1  12      239.18      270.29     16.42 o 
   2   1  12       35.68       58.17     10.58 o 
   3   1  12        2.68       11.94      8.70 o 
  -5   2  12       71.89       76.47     16.12 o 
  -4   2  12       94.13      108.66     16.74 o 
  -3   2  12        0.48       -4.94      4.94 o 
  -2   2  12      444.28      428.63     14.47 o 
  -1   2  12      279.58      265.30     17.07 o 
   0   2  12      105.48       98.56     11.22 o 
   1   2  12      170.21      181.81     14.14 o 
   2   2  12       53.42       58.85     11.50 o 
   3   2  12        3.22       -2.35      8.69 o 
  -5   3  12      133.69      156.71     18.84 o 
  -4   3  12       28.49       28.61     11.22 o 
  -3   3  12      172.77      154.22     15.44 o 
  -2   3  12       19.58       19.99      5.31 o 
  -1   3  12      178.40      155.88      8.99 o 
   0   3  12      105.54      129.68     11.31 o 
   1   3  12      205.38      225.25     15.45 o 
   2   3  12       25.45       20.53      9.06 o 
   3   3  12       19.56       19.70     10.67 o 
  -5   4  12       68.72       61.86     16.55 o 
  -4   4  12       52.87       52.99     13.80 o 
  -3   4  12      179.40      164.36     16.15 o 
  -2   4  12      240.17      226.54     17.63 o 
  -1   4  12        2.05        4.00      4.69 o 
   0   4  12      151.20      162.21     12.92 o 
   1   4  12       57.45       71.45     11.06 o 
   2   4  12       57.93       65.19     11.80 o 
  -4   5  12       50.63       29.37     12.63 o 
  -3   5  12      214.71      216.81     18.99 o 
  -2   5  12      236.41      229.87     18.99 o 
  -1   5  12       75.04       69.14     12.60 o 
   0   5  12       33.76       54.41      9.53 o 
   1   5  12       49.80       59.43     11.40 o 
   2   5  12       34.42       36.86     10.29 o 
  -4   6  12       24.34       18.81     13.56 o 
  -3   6  12      129.34      177.03     21.17 o 
  -2   6  12       90.91       89.25     15.66 o 
  -1   6  12      100.27      141.06     17.16 o 
   1   6  12       19.17       19.40      8.45 o 
  -3   7  12       44.42       50.37     14.65 o 
  -2   7  12       38.90       27.40     12.89 o 
  -1   7  12       44.03       36.09     13.62 o 
  -2   8  12       24.13        6.45     12.49 o 
  -1   8  12       42.81       23.71     13.47 o 
  -2  -8  13       25.22       48.51     15.08 o 
  -1  -8  13       34.32       35.73     13.28 o 
   0  -8  13       72.00       39.77     12.42 o 
   1  -8  13       31.91       33.48     11.52 o 
  -3  -7  13       50.00       51.54     15.05 o 
  -2  -7  13      117.53       94.43     16.84 o 
  -1  -7  13      136.16      142.91     12.84 o 
   0  -7  13        5.03       -5.97      7.93 o 
   1  -7  13       19.94       14.43      9.41 o 
   2  -7  13       28.58       15.25      9.01 o 
  -3  -6  13       28.40       42.92     14.43 o 
  -2  -6  13      227.53      210.95     19.32 o 
  -1  -6  13       78.02       87.21     10.34 o 
   0  -6  13       63.76       43.59     10.75 o 
   1  -6  13        7.25        4.81      7.79 o 
   2  -6  13       36.69       36.74      9.86 o 
  -4  -5  13        7.08        2.61     14.62 o 
  -3  -5  13       52.58       75.65     15.36 o 
  -2  -5  13      104.12      120.15     15.93 o 
  -1  -5  13      284.67      279.94     36.56 o 
   0  -5  13       78.12       61.71     11.37 o 
   1  -5  13      109.97      100.13     12.36 o 
   2  -5  13       20.93        8.39      8.96 o 
   3  -5  13      102.02      107.98     15.30 o 
  -4  -4  13       77.81       98.18     17.63 o 
  -3  -4  13       40.88       59.19     13.94 o 
  -2  -4  13      124.86      124.38     16.79 o 
  -1  -4  13       17.26       18.91     10.17 o 
   0  -4  13      412.46      391.81     20.19 o 
   1  -4  13      104.46      118.49     12.97 o 
   2  -4  13       31.17       24.66      8.75 o 
   3  -4  13       44.53       23.74      9.07 o 
  -4  -3  13      155.98      170.89     20.06 o 
  -3  -3  13      173.14      184.43     17.92 o 
  -2  -3  13       27.88       30.55      6.98 o 
  -1  -3  13      182.02      185.57     10.77 o 
   0  -3  13       38.83       57.16      9.61 o 
   1  -3  13      171.36      138.77     13.17 o 
   2  -3  13      111.55      111.04     13.19 o 
   3  -3  13       83.58       82.83     13.82 o 
  -4  -2  13      117.13      128.88     18.07 o 
  -3  -2  13      157.11      149.17     16.34 o 
  -2  -2  13       60.48       56.79      7.69 o 
  -1  -2  13      187.06      183.48     10.13 o 
   0  -2  13      558.24      557.53     23.42 o 
   1  -2  13       29.66       31.50      8.66 o 
   2  -2  13      103.86      111.96     13.50 o 
   3  -2  13       59.85       48.70     12.18 o 
  -5  -1  13       30.45        7.67     14.02 o 
  -4  -1  13       89.65      130.31     17.32 o 
  -3  -1  13       92.22      114.08     15.87 o 
  -2  -1  13      170.52      151.71      9.99 o 
  -1  -1  13      188.45      192.27     10.05 o 
   0  -1  13      188.07      147.32     12.94 o 
   1  -1  13      180.71      192.76     14.62 o 
   2  -1  13      147.42      162.43     14.68 o 
   3  -1  13       42.94       45.17     11.16 o 
  -5   0  13       60.59       72.60     15.38 o 
  -4   0  13       84.64       82.13     16.42 o 
  -3   0  13       23.65       32.45      8.70 o 
  -2   0  13      206.18      197.26     11.18 o 
  -1   0  13      443.32      422.89     14.23 o 
   0   0  13       11.79        3.09      5.88 o 
   1   0  13       52.91       31.29      8.82 o 
   2   0  13      109.20      111.10     13.32 o 
   3   0  13      113.03      107.02     15.73 o 
  -5   1  13       85.07       93.93     18.58 o 
  -4   1  13       52.22       44.76     11.99 o 
  -3   1  13       35.43       56.82      8.19 o 
  -2   1  13      127.22      125.09      9.84 o 
  -1   1  13      472.97      401.51     13.93 o 
   0   1  13      131.42      126.32     11.80 o 
   1   1  13       11.16       12.33      7.00 o 
   2   1  13       55.75       58.39     12.43 o 
   3   1  13       36.02       35.92     11.60 o 
  -5   2  13       81.56       68.10     17.01 o 
  -4   2  13       10.81       -4.84     11.31 o 
  -3   2  13       49.50       46.36      7.84 o 
  -2   2  13      307.59      305.81     12.97 o 
  -1   2  13      117.17      125.98      9.60 o 
   0   2  13      145.92      112.12     10.97 o 
   1   2  13      104.32      113.62     13.16 o 
   2   2  13       17.14        7.02      8.48 o 
   3   2  13       43.16       38.81     12.00 o 
  -4   3  13       43.11       43.41     14.27 o 
  -3   3  13        9.27        3.66     10.32 o 
  -2   3  13      148.79      123.84      8.90 o 
  -1   3  13       87.02      100.64      8.92 o 
   0   3  13       51.04       61.35      9.64 o 
   1   3  13       73.44       88.94     12.66 o 
   2   3  13       55.99       57.15     12.54 o 
  -4   4  13       36.44       35.92     12.45 o 
  -3   4  13      116.32      132.82     16.96 o 
  -2   4  13       30.76       32.59     11.47 o 
  -1   4  13       15.95       14.06      5.61 o 
   0   4  13       49.52       69.40     10.33 o 
   1   4  13       55.77       47.31     11.04 o 
   2   4  13       48.11       50.09     12.23 o 
  -4   5  13       32.79       39.34     14.62 o 
  -3   5  13      127.93      130.24     18.22 o 
  -2   5  13       55.71       28.32     11.52 o 
  -1   5  13       42.63       26.64     11.04 o 
   0   5  13       21.53       33.75      8.76 o 
   1   5  13       18.94       17.82      8.91 o 
  -3   6  13       54.93       64.42     14.31 o 
  -2   6  13       47.99       12.83     11.23 o 
  -1   6  13       26.14       21.24     12.36 o 
   1   6  13        9.44       11.43      9.90 o 
  -3   7  13        2.67       -4.01     11.74 o 
  -2   7  13       20.03       -5.99     12.91 o 
  -1   7  13       49.87       53.23     14.95 o 
  -1  -8  14       67.19       78.40     15.78 o 
   0  -8  14       64.36       74.84     14.73 o 
  -2  -7  14       75.04      111.50     18.28 o 
  -1  -7  14       19.64       29.77     12.59 o 
   0  -7  14       30.42       41.50     11.50 o 
   1  -7  14      100.20      109.67     14.00 o 
  -3  -6  14       52.56       82.95     17.02 o 
  -2  -6  14      163.00      160.70     17.75 o 
  -1  -6  14       77.51       90.20     16.30 o 
   0  -6  14       15.83        1.69      8.79 o 
   1  -6  14       68.47       68.58     12.82 o 
   2  -6  14       60.91       20.23     10.81 o 
  -3  -5  14       36.50       40.32     12.92 o 
  -2  -5  14       73.63       98.77     15.10 o 
  -1  -5  14      145.15      148.61     11.20 o 
   0  -5  14      236.13      203.76     15.45 o 
   1  -5  14       95.17       93.47     13.60 o 
   2  -5  14        8.72        6.63      9.27 o 
  -3  -4  14       57.99       66.80     14.18 o 
  -2  -4  14       26.52       25.22      6.88 o 
  -1  -4  14       67.28       72.03     11.80 o 
   0  -4  14      274.50      235.27     16.15 o 
   1  -4  14      129.61      115.94     13.59 o 
   2  -4  14       36.09       28.70     10.44 o 
  -4  -3  14      131.52      175.18     21.18 o 
  -3  -3  14       72.00       67.84     13.01 o 
  -2  -3  14       42.73       38.58     11.55 o 
  -1  -3  14       21.86        6.63      5.77 o 
   0  -3  14      189.79      163.31     13.65 o 
   1  -3  14       81.67       88.97     13.11 o 
   2  -3  14       23.98       18.24      9.71 o 
  -4  -2  14       71.81       61.35     15.04 o 
  -3  -2  14      134.23      135.83     17.55 o 
  -2  -2  14       28.80       36.73      7.41 o 
  -1  -2  14      235.03      210.56     11.02 o 
   0  -2  14       89.71       97.19     11.80 o 
   1  -2  14       58.12       60.09     11.47 o 
   2  -2  14       82.16       85.97     13.59 o 
  -4  -1  14       69.67       85.98     16.79 o 
  -3  -1  14       80.99       71.70      9.49 o 
  -2  -1  14       60.40       57.90      8.22 o 
  -1  -1  14      126.14      117.73      9.43 o 
   0  -1  14      176.37      173.96     14.17 o 
   1  -1  14       48.50       52.87     10.35 o 
   2  -1  14       63.64       63.96     11.75 o 
  -4   0  14       33.95       51.33     14.85 o 
  -3   0  14       61.70       47.36      8.43 o 
  -2   0  14      101.55      115.59     10.31 o 
  -1   0  14      103.77      110.87      9.32 o 
   0   0  14       10.79        8.32      7.09 o 
   1   0  14       44.09       43.62      9.65 o 
   2   0  14      129.29      152.53     17.14 o 
  -4   1  14       75.71       80.55     16.87 o 
  -3   1  14        6.08        5.47      6.52 o 
  -2   1  14      184.54      192.57     11.63 o 
  -1   1  14       94.56      102.31     12.81 o 
   0   1  14       44.33       46.42      9.30 o 
   1   1  14       30.52       46.57     10.48 o 
   2   1  14       16.35        8.45      8.81 o 
  -4   2  14       10.14       17.92     12.98 o 
  -3   2  14       40.66       32.79     12.73 o 
  -2   2  14       56.22       55.85      8.90 o 
  -1   2  14      169.98      146.75      9.92 o 
   0   2  14       43.73       55.31      9.74 o 
   1   2  14       86.38      111.31     14.89 o 
   2   2  14       14.29       10.35     10.09 o 
  -4   3  14       17.80       22.79     12.08 o 
  -3   3  14       24.26       27.41     12.31 o 
  -2   3  14       25.48       34.00      8.13 o 
  -1   3  14       12.46       15.90      6.21 o 
   0   3  14      129.67      121.73     13.60 o 
   1   3  14       52.51       62.15     11.46 o 
   2   3  14       18.82        9.28     10.92 o 
  -4   4  14       22.13       31.47     14.49 o 
  -3   4  14       40.50       53.32     14.80 o 
  -2   4  14       20.11       11.35     10.72 o 
  -1   4  14        1.40        3.48      5.89 o 
   0   4  14       46.00       56.57     10.94 o 
   1   4  14       36.26       55.51     11.74 o 
  -3   5  14       45.07       42.44     13.99 o 
  -2   5  14       21.48        2.49     11.23 o 
  -1   5  14       22.57       10.14     11.66 o 
   0   5  14       17.84       28.08      9.30 o 
   1   5  14       10.20       20.99      9.68 o 
  -2   6  14       10.18       16.42     12.58 o 
  -2  -6  15       70.52       90.63     17.02 o 
  -1  -6  15       92.89       90.23     14.99 o 
   0  -6  15       10.08       -3.36      8.67 o 
   1  -6  15       46.50       25.71     10.38 o 
  -2  -5  15      117.51      129.07     34.64 o 
  -1  -5  15       34.36       25.21     10.54 o 
   0  -5  15      144.46      137.05     15.81 o 
   1  -5  15       56.55       53.73     11.65 o 
  -3  -4  15       17.99       26.47     13.22 o 
  -2  -4  15       22.59       24.55      8.19 o 
  -1  -4  15      100.90       81.48     12.76 o 
   0  -4  15       93.73       73.05     12.76 o 
   1  -4  15       68.05       62.40     11.75 o 
  -3  -3  15       35.07       36.75     13.87 o 
  -2  -3  15        1.57       -0.80      6.42 o 
  -1  -3  15       20.96       16.59      9.75 o 
   0  -3  15      102.42       90.93     13.19 o 
   1  -3  15       41.94       28.02      9.25 o 
   2  -3  15       43.09       18.68     11.18 o 
  -3  -2  15       71.89       90.66     15.33 o 
  -2  -2  15       23.62       22.23      6.72 o 
  -1  -2  15       12.97        3.66      8.01 o 
   0  -2  15       70.65       65.81     10.72 o 
   1  -2  15       18.52        9.95      9.04 o 
   2  -2  15       55.69       51.63     11.23 o 
  -4  -1  15       14.23       19.95     13.97 o 
  -3  -1  15        9.07       -2.51     17.22 o 
  -2  -1  15       43.61       45.62      8.01 o 
  -1  -1  15       85.70       79.44     11.56 o 
   0  -1  15        7.89       -0.38      7.10 o 
   1  -1  15       61.85       60.54     11.52 o 
   2  -1  15       29.28       35.61     10.57 o 
  -4   0  15       22.19       16.44     13.87 o 
  -3   0  15        7.38        1.27      7.08 o 
  -2   0  15        4.07        1.49      6.31 o 
  -1   0  15       41.17       31.11      8.81 o 
   0   0  15        5.93       -2.16      7.33 o 
   1   0  15       10.55        9.50      8.53 o 
   2   0  15       51.89       49.81     12.67 o 
  -4   1  15        1.98       -2.25     12.21 o 
  -3   1  15       10.39        6.97      7.19 o 
  -2   1  15       49.46       44.27      8.51 o 
  -1   1  15       12.34       21.30      7.58 o 
   0   1  15        1.71       -5.21      6.93 o 
   1   1  15        5.84        3.32      8.17 o 
  -3   2  15        0.34       -1.45      9.78 o 
  -2   2  15       65.90       56.76      8.58 o 
  -1   2  15       20.38       35.35      9.44 o 
   0   2  15       16.77       10.51      8.27 o 
   1   2  15        8.78        1.23      8.76 o 
  -3   3  15        1.37       -8.26     12.02 o 
  -2   3  15        8.03       11.74     10.85 o 
  -1   3  15        8.76       13.06      7.90 o 
   0   3  15       15.60       14.95      7.87 o 
   1   3  15        8.32        8.60     10.14 o 
  -3   4  15       38.75       33.24     14.21 o 
  -2   4  15        1.48       15.11     11.72 o 
   0   4  15        9.74       -8.11      8.11 o 
  -2   5  15       22.18       -6.32     12.94 o 
  -1  -5  16       28.22        9.74     10.45 o 
   0  -5  16       30.57       24.47     11.32 o 
  -2  -4  16       12.65       14.66     20.43 o 
  -1  -4  16        1.17       -6.65      8.93 o 
   0  -4  16       55.24       33.32      9.95 o 
  -2  -3  16        2.22       12.73      7.14 o 
  -1  -3  16       21.65       34.01     10.39 o 
   0  -3  16       17.20       11.68      8.94 o 
   1  -3  16        0.87       -5.21      9.21 o 
  -3  -2  16       47.24       37.86     13.68 o 
  -2  -2  16        0.74       -6.68      6.68 o 
  -1  -2  16       15.12       23.43      9.61 o 
   0  -2  16       18.39       26.01      9.61 o 
   1  -2  16        8.65       13.59      9.28 o 
  -3  -1  16       63.27       73.91     10.63 o 
  -2  -1  16       30.23       33.04      8.26 o 
  -1  -1  16       36.92       27.10      9.81 o 
   0  -1  16       17.43       19.32      8.98 o 
   1  -1  16        1.53        5.79      9.13 o 
  -3   0  16        4.90        1.28      7.59 o 
  -2   0  16       79.81       74.00      9.59 o 
  -1   0  16       30.01       22.37      8.76 o 
   0   0  16        2.32       10.41      7.56 o 
   1   0  16       22.21       11.80      9.50 o 
  -3   1  16       44.24       43.14      9.26 o 
  -2   1  16       33.88       37.89      8.37 o 
  -1   1  16       56.73       54.77     10.05 o 
   0   1  16        5.28        4.34      8.84 o 
  -3   2  16       60.76       46.63     15.32 o 
  -2   2  16       81.17       71.46     13.55 o 
  -1   2  16       35.38       25.16      8.76 o 
   0   2  16       39.52       58.21     11.40 o 
  -2   3  16       42.78       37.42     13.45 o 
  -1   3  16       32.79       28.45      9.10 o 
  -1  -1  17       24.10       22.65      9.83 o 
                                                 
